# Supplementary material for: (E)-4-Chloro-N-(2,4,6-trimethyl­benzyl­idene)aniline
Source: Acta Crystallogr Sect E Struct Rep Online. 2011 Jul 9;67(Pt 8):o1999. doi: 10.1107/S1600536811027024 (PMC3213454; doi:10.1107/S1600536811027024)
Supplement: Supplementary file 2 [file e-67-o1999-Isup2.hkl]

# 
# h,k,l, Fc-squared, Fo-squared, sigma(Fo-squared) and status flag 
# 
data_I
_shelx_title ' P-1 in P-1                  New: P21/c' 
_shelx_refln_list_code          4 
_shelx_F_calc_maximum      288.35 
_exptl_crystal_F_000       544.00 
_reflns_d_resolution_high  0.8255 
 
loop_ 
 _symmetry_equiv_pos_as_xyz 
 'x, y, z' 
 '-x, y+1/2, -z+1/2' 
 '-x, -y, -z' 
 'x, -y-1/2, z-1/2' 
 
_cell_length_a     7.1980 
_cell_length_b    12.3980 
_cell_length_c    15.8650 
_cell_angle_alpha  90.000 
_cell_angle_beta  102.296 
_cell_angle_gamma  90.000 
 
_shelx_F_squared_multiplier     1.000 
 
loop_ 
 _refln_index_h 
 _refln_index_k 
 _refln_index_l 
 _refln_F_squared_calc 
 _refln_F_squared_meas 
 _refln_F_squared_sigma 
 _refln_observed_status 
   2   0   0     6123.98     6305.64    156.55 o 
   3   0   0      292.93      296.53      7.38 o 
   4   0   0       52.96       50.82      3.18 o 
   5   0   0       58.71       53.24      6.45 o 
   6   0   0       40.49       33.34      6.45 o 
   7   0   0       31.65       29.03      6.45 o 
   1   1   0      723.40      709.72      9.86 o 
   2   1   0      892.88      890.90     16.19 o 
   3   1   0       43.03       50.07      2.13 o 
   4   1   0        5.27        2.27      1.49 o 
   5   1   0        6.56        4.34      1.65 o 
   6   1   0        5.65        0.27      3.04 o 
   7   1   0        1.19       -5.91      4.84 o 
   8   1   0        1.12        2.69      5.91 o 
   0   2   0     4307.40     4427.06    110.21 o 
   1   2   0       48.14       83.43      3.23 o 
   2   2   0        5.63        5.56      0.91 o 
   3   2   0        9.47       25.94      1.78 o 
   4   2   0       60.47       53.01      2.29 o 
   5   2   0        9.58        6.82      1.68 o 
   6   2   0       10.27       11.29      5.38 o 
   7   2   0        0.50        1.21      3.74 o 
   8   2   0        0.08       -0.46      4.03 o 
   1   3   0     1159.34     1097.38     17.47 o 
   2   3   0      723.28      726.12     12.07 o 
   3   3   0     2003.91     1972.82     27.17 o 
   4   3   0       91.55      103.73      2.72 o 
   5   3   0        5.22        1.78      1.71 o 
   6   3   0       22.64       30.21      4.84 o 
   7   3   0       16.48       13.05      4.74 o 
   8   3   0        4.96        7.31      5.38 o 
   0   4   0     1445.56     1426.55     27.98 o 
   1   4   0      117.10      119.71      3.15 o 
   2   4   0      716.28      707.98     14.69 o 
   3   4   0      633.84      702.00     10.70 o 
   4   4   0       13.39       12.91      1.44 o 
   5   4   0       27.19       29.95      3.06 o 
   6   4   0       34.01       38.83      6.18 o 
   7   4   0        5.27        6.08      4.36 o 
   8   4   0        0.21        8.06      4.94 o 
   1   5   0      237.92      227.37      5.04 o 
   2   5   0        1.47        1.61      1.61 o 
   3   5   0        3.81        1.04      1.16 o 
   4   5   0        9.13       15.43      1.71 o 
   5   5   0        0.79        0.71      1.95 o 
   6   5   0        5.97        5.38      5.91 o 
   7   5   0        0.30       -1.48      3.74 o 
   8   5   0        0.43        0.37      4.36 o 
   0   6   0      144.11      110.93      5.92 o 
   1   6   0       28.85       22.45      2.07 o 
   2   6   0      423.95      412.24      9.91 o 
   3   6   0      447.02      461.14     12.32 o 
   4   6   0      399.96      403.89      7.90 o 
   5   6   0        3.71       -2.94      2.09 o 
   6   6   0      131.68      129.38      7.74 o 
   7   6   0        0.72       -0.73      4.13 o 
   1   7   0      326.31      326.99      6.71 o 
   2   7   0        5.26        2.42      1.52 o 
   3   7   0      129.11      137.81      4.64 o 
   4   7   0       46.63       54.36      3.40 o 
   5   7   0        0.64       -0.76      2.19 o 
   6   7   0       14.00       16.30      4.65 o 
   7   7   0        3.89       -1.33      4.26 o 
   0   8   0      113.97      119.42      4.74 o 
   1   8   0        0.01        0.77      1.32 o 
   2   8   0      312.76      302.74      7.42 o 
   3   8   0       52.50       54.71      3.46 o 
   4   8   0       41.18       36.78      4.64 o 
   5   8   0        4.28        5.12      3.08 o 
   6   8   0        1.46       -0.62      3.74 o 
   7   8   0        1.10       -3.76      4.18 o 
   1   9   0        1.99        3.63      1.74 o 
   2   9   0      745.63      718.98     14.20 o 
   3   9   0       45.07       30.32      2.88 o 
   4   9   0        2.43        1.95      2.06 o 
   5   9   0        7.32        4.42      3.17 o 
   6   9   0        3.12       -0.54      5.38 o 
   1  10   0        9.47       11.67      2.44 o 
   2  10   0       16.65       26.39      5.59 o 
   3  10   0       56.43       61.36      4.26 o 
   4  10   0        1.43        2.13      2.38 o 
   5  10   0        3.65       -0.78      3.36 o 
   6  10   0        4.26        0.54      6.99 o 
   1  11   0       24.41       20.26      3.42 o 
   2  11   0        3.46        3.05      2.17 o 
   3  11   0        5.98        4.18      2.44 o 
   4  11   0        0.45       -3.26      2.28 o 
   5  11   0       26.41       30.80      8.06 o 
   0  12   0       27.96       29.57      5.91 o 
   1  12   0       76.70       77.63      5.70 o 
   2  12   0       73.26       58.88     11.02 o 
   3  12   0        0.50       -2.56      2.33 o 
   4  12   0        1.99        3.39      2.70 o 
   5  12   0        9.59        8.62      4.26 o 
   1  13   0       18.93       18.03      3.98 o 
   2  13   0       18.31       18.95      3.80 o 
   3  13   0        5.01        3.76      3.42 o 
   4  13   0        3.40        7.19      3.14 o 
   0  14   0       28.05       38.17      6.99 o 
   1  14   0        1.34        1.92      4.30 o 
   2  14   0       17.32       20.73      4.56 o 
   3  14   0        1.21        2.03      3.49 o 
  -8   1   1        7.18       15.05      6.99 o 
  -7   1   1        0.00       -4.30      4.84 o 
  -6   1   1       37.01       37.78      4.74 o 
  -5   1   1       44.30       46.90      3.11 o 
  -4   1   1      539.01      482.29     14.33 o 
  -3   1   1      368.50      385.54     13.78 o 
  -2   1   1     6952.74     7210.10    112.03 o 
  -1   1   1      155.15      161.28      2.73 o 
   1   1   1     3647.71     3450.02     47.21 o 
   2   1   1     2111.05     1959.43     26.43 o 
   3   1   1      107.37      101.18      2.31 o 
   4   1   1      297.47      235.01      4.55 o 
   5   1   1        4.50        4.01      2.45 o 
   6   1   1       85.32       81.43      5.67 o 
   7   1   1       31.22       37.63      8.06 o 
   8   1   1       72.45       92.49     11.29 o 
  -8   2   1        0.41       -0.27      4.18 o 
  -7   2   1       17.70       19.88      5.91 o 
  -6   2   1        0.38       -1.61      4.30 o 
  -5   2   1        0.68        0.02      1.40 o 
  -4   2   1      231.82      213.91      5.04 o 
  -3   2   1     1117.74     1069.25     17.57 o 
  -2   2   1      551.98      517.14      7.14 o 
  -1   2   1    32671.90    32642.00    932.52 o 
   0   2   1     2003.06     1994.76     26.68 o 
   1   2   1      188.12      185.75      3.11 o 
   2   2   1     1986.19     1901.96     23.41 o 
   3   2   1       23.72       24.52      1.22 o 
   4   2   1       10.03        7.99      1.09 o 
   5   2   1      115.86      120.11      6.46 o 
   6   2   1        0.08       -5.91      4.30 o 
   7   2   1       16.96       26.85      5.12 o 
   8   2   1       13.52       12.16      6.18 o 
  -8   3   1        0.35       -1.92      3.98 o 
  -7   3   1        0.75       -0.81      3.42 o 
  -6   3   1        4.09        3.04      3.21 o 
  -5   3   1        3.33        1.33      1.29 o 
  -4   3   1       56.00       53.59      2.26 o 
  -3   3   1      193.34      178.17      3.48 o 
  -2   3   1      231.53      199.51      3.92 o 
  -1   3   1      568.48      551.30      9.43 o 
   0   3   1       98.19       94.94      2.75 o 
   1   3   1       21.75       29.45      1.55 o 
   2   3   1       40.39       44.40      1.32 o 
   3   3   1        5.53        6.09      1.31 o 
   4   3   1        1.02       -1.06      0.71 o 
   5   3   1        0.09        0.54      2.66 o 
   6   3   1       14.73       13.52      5.64 o 
   7   3   1        5.60        4.72      4.36 o 
   8   3   1        0.48        5.38      4.74 o 
  -8   4   1        0.62        2.71      4.74 o 
  -7   4   1       58.78       46.85      5.94 o 
  -6   4   1        9.45        6.51      3.60 o 
  -5   4   1      162.52      156.47      4.41 o 
  -4   4   1      142.49      153.91      4.41 o 
  -3   4   1      310.42      290.97      4.87 o 
  -2   4   1        0.20       -0.30      0.70 o 
  -1   4   1     2369.98     2374.64     36.82 o 
   0   4   1        1.15       -0.81      0.54 o 
   1   4   1     2375.61     2358.08     36.25 o 
   2   4   1      710.05      718.56     10.95 o 
   3   4   1     1981.92     1939.89     24.48 o 
   4   4   1       13.31       28.02      2.64 o 
   5   4   1      341.77      365.49     18.60 o 
   6   4   1        2.15        2.60      3.60 o 
   7   4   1       15.27       20.91      5.12 o 
   8   4   1        0.01        0.54      4.56 o 
  -8   5   1        0.30        9.44      5.12 o 
  -7   5   1        6.93        2.96      4.18 o 
  -6   5   1       29.86       20.29      8.33 o 
  -5   5   1      119.55      114.46      3.96 o 
  -4   5   1       92.38      100.72      4.47 o 
  -3   5   1      150.05      158.80      4.20 o 
  -2   5   1      159.17      126.63      3.78 o 
  -1   5   1       19.08       18.34      1.09 o 
   0   5   1      306.05      273.32      4.92 o 
   1   5   1      791.20      823.63     12.18 o 
   2   5   1      139.60      139.88      3.84 o 
   3   5   1        1.34        2.79      1.01 o 
   4   5   1      109.50      114.43      3.54 o 
   5   5   1        0.91       -0.91      2.97 o 
   6   5   1       35.81       36.18      8.06 o 
   7   5   1       27.93       29.72      5.66 o 
  -7   6   1        4.76        2.04      4.51 o 
  -6   6   1        2.64        7.76      3.87 o 
  -5   6   1        8.32        1.90      1.62 o 
  -4   6   1       13.66       17.14      2.90 o 
  -3   6   1       15.67       16.47      1.95 o 
  -2   6   1       15.26       15.52      1.70 o 
  -1   6   1       51.28       49.22      1.78 o 
   0   6   1      218.00      186.44      4.04 o 
   1   6   1       12.50       19.42      1.33 o 
   2   6   1      381.81      394.88      8.21 o 
   3   6   1       37.62       48.54      2.31 o 
   4   6   1        0.05       -1.37      1.29 o 
   5   6   1        8.69        6.75      4.63 o 
   6   6   1        2.79        3.23      3.80 o 
   7   6   1        0.12        2.38      4.36 o 
  -7   7   1        0.32        1.08      4.26 o 
  -6   7   1        1.93        2.63      4.84 o 
  -5   7   1       73.13       79.22      7.30 o 
  -4   7   1        5.50        3.76      1.90 o 
  -3   7   1       62.19       60.08      4.03 o 
  -2   7   1     1380.37     1325.34     22.61 o 
  -1   7   1       87.67       90.40      2.72 o 
   0   7   1     1460.55     1478.96     21.31 o 
   1   7   1       99.73       92.58      2.78 o 
   2   7   1       47.78       47.13      2.76 o 
   3   7   1       71.64       80.17      3.57 o 
   4   7   1       24.84       29.19      2.54 o 
   5   7   1        0.27       -3.61      2.63 o 
   6   7   1       11.51       14.42      4.51 o 
   7   7   1        0.24       -5.07      3.98 o 
  -7   8   1        6.26       10.27      5.04 o 
  -6   8   1        1.68       -2.20      3.74 o 
  -5   8   1        4.74        0.70      2.10 o 
  -4   8   1        8.66        9.63      3.31 o 
  -3   8   1       87.61       93.64      4.74 o 
  -2   8   1       56.82       66.74      3.98 o 
  -1   8   1      518.81      531.99     10.77 o 
   0   8   1       80.96       81.83      2.81 o 
   1   8   1      148.71      158.42      6.13 o 
   2   8   1       20.13       21.60      2.28 o 
   3   8   1       48.48       50.73      5.03 o 
   4   8   1        1.39       -2.76      1.84 o 
   5   8   1       26.50       26.07      4.37 o 
   6   8   1        3.21       -0.24      4.13 o 
   7   8   1        4.34       -1.43      5.38 o 
  -6   9   1        0.70       -1.08      5.38 o 
  -5   9   1       10.89        9.89      3.58 o 
  -4   9   1        5.04        3.38      2.23 o 
  -3   9   1      118.25      116.56      5.67 o 
  -2   9   1        8.77        9.68      2.66 o 
  -1   9   1        1.78        2.93      2.06 o 
   0   9   1       32.62       37.07      3.42 o 
   1   9   1      103.93      100.49      4.04 o 
   2   9   1        1.69        1.89      1.81 o 
   3   9   1        1.45       -1.31      1.74 o 
   4   9   1        0.63       -3.84      3.31 o 
   5   9   1        0.76       -2.08      5.11 o 
   6   9   1        0.00        0.00      5.91 o 
  -6  10   1        1.06       -1.61      5.91 o 
  -5  10   1       31.46       37.22      7.26 o 
  -4  10   1       13.07       14.52      2.82 o 
  -3  10   1      611.25      632.16     13.73 o 
  -2  10   1      128.78      141.13      5.36 o 
  -1  10   1      630.48      596.15     16.74 o 
   0  10   1      270.35      256.82      8.56 o 
   1  10   1     1018.30      980.93     18.22 o 
   2  10   1        0.06        0.46      1.95 o 
   3  10   1       33.02       30.11      5.07 o 
   4  10   1        5.32        2.60      2.33 o 
   5  10   1        2.05        3.68      3.48 o 
   6  10   1       20.16       12.90      8.06 o 
  -5  11   1        3.43        0.30      3.36 o 
  -4  11   1        0.37       -1.43      2.38 o 
  -3  11   1      173.18      153.67      6.15 o 
  -2  11   1        0.85        3.88      2.37 o 
  -1  11   1       57.50       49.34      8.87 o 
   0  11   1        7.20       14.59      3.04 o 
   1  11   1      384.43      339.58     10.67 o 
   2  11   1        0.26       -1.96      1.95 o 
   3  11   1        0.05       -2.98      2.01 o 
   4  11   1        5.24        3.76      2.97 o 
   5  11   1        0.68        0.57      3.25 o 
  -5  12   1        0.80        9.24      5.38 o 
  -4  12   1        3.17        0.65      2.65 o 
  -3  12   1        4.92        5.78      2.76 o 
  -2  12   1        5.01        4.57      3.04 o 
  -1  12   1       20.75       20.94      5.11 o 
   0  12   1        2.66        5.11      3.04 o 
   1  12   1       47.44       53.93      9.14 o 
   2  12   1       14.41       15.05      3.80 o 
   3  12   1        0.33       -1.57      2.18 o 
   4  12   1        3.92        6.96      3.48 o 
   5  12   1        2.91        4.86      7.79 o 
  -4  13   1        0.97        4.10      3.07 o 
  -3  13   1        3.21       -2.79      2.97 o 
  -2  13   1        0.02       -2.92      2.58 o 
  -1  13   1        0.16       -3.23      2.66 o 
   0  13   1        0.04        2.96      3.04 o 
   1  13   1        9.18       10.75      3.42 o 
   2  13   1       12.21       11.06      4.30 o 
   3  13   1       23.12       18.56      3.98 o 
   4  13   1       18.98       29.47      4.90 o 
  -3  14   1        2.22       -1.96      3.21 o 
  -2  14   1        0.27       -4.56      3.04 o 
  -1  14   1        4.91        1.61      3.42 o 
   0  14   1        0.96        2.51      4.03 o 
   1  14   1       21.93       18.83      4.18 o 
   2  14   1        3.65        4.57      3.42 o 
  -7   0   2       33.15       19.36      6.45 o 
  -6   0   2        0.67       -3.23      3.76 o 
  -5   0   2       77.26       73.15      5.38 o 
  -4   0   2     5545.05     5553.48    105.66 o 
  -3   0   2       97.72      112.43      4.31 o 
  -2   0   2    83147.63   103699.26  15423.17 o 
  -1   0   2      578.65      576.89     11.79 o 
   0   0   2      494.08      458.68     13.75 o 
   1   0   2      748.43      718.17     21.96 o 
   2   0   2     1645.29     1607.27     47.60 o 
   3   0   2       97.43      102.19      5.92 o 
   4   0   2      310.24      330.55     14.02 o 
   5   0   2      114.05      112.99      8.07 o 
   6   0   2       13.86       12.90      5.38 o 
   7   0   2       73.69       76.90      8.60 o 
  -8   1   2        1.94       -6.99      4.84 o 
  -7   1   2        0.01       -2.15      4.84 o 
  -6   1   2        0.54       -3.76      3.23 o 
  -5   1   2        1.26       -0.54      2.15 o 
  -4   1   2        8.93       11.83      1.78 o 
  -3   1   2      487.96      576.53      9.26 o 
  -2   1   2     2965.82     2938.89     39.62 o 
  -1   1   2      105.88      116.69      7.16 o 
   0   1   2      990.04      977.72     13.33 o 
   1   1   2       56.72       70.41      2.06 o 
   2   1   2        1.36        1.37      0.46 o 
   3   1   2       65.38       72.44      1.79 o 
   4   1   2        2.43        0.18      1.16 o 
   5   1   2       27.10       28.79      3.60 o 
   6   1   2       27.00       24.40      4.84 o 
   7   1   2       24.10       47.31      8.60 o 
  -8   2   2        0.00       -2.15      3.80 o 
  -7   2   2        0.02        2.96      3.49 o 
  -6   2   2        1.35       -5.91      4.30 o 
  -5   2   2       23.26       32.39      2.44 o 
  -4   2   2       78.81       83.81      3.20 o 
  -3   2   2       63.26       61.23      2.20 o 
  -2   2   2     1619.78     1596.20     20.00 o 
  -1   2   2       87.48       84.66      2.34 o 
   0   2   2       58.50       55.99      1.35 o 
   1   2   2      221.23      215.09      3.19 o 
   2   2   2      415.00      386.89      5.52 o 
   3   2   2       94.04       96.64      2.20 o 
   4   2   2      116.85      112.96      3.68 o 
   5   2   2       19.56       24.48      3.36 o 
   6   2   2        5.04        5.38      5.38 o 
   7   2   2        0.10       11.56      4.18 o 
   8   2   2        3.57        9.47      5.64 o 
  -8   3   2       12.23       14.97      4.90 o 
  -7   3   2        0.58       -0.96      3.36 o 
  -6   3   2       62.69       65.74      4.15 o 
  -5   3   2      269.60      271.02      6.68 o 
  -4   3   2      167.57      172.82      4.29 o 
  -3   3   2       19.31       16.08      1.27 o 
  -2   3   2       14.32       13.79      1.34 o 
  -1   3   2     6378.99     6273.09    105.13 o 
   0   3   2      637.94      598.16      8.75 o 
   1   3   2     2933.98     2861.25     34.63 o 
   2   3   2        8.21        8.81      1.10 o 
   3   3   2      103.74       71.84      2.23 o 
   4   3   2       39.88       45.63      2.38 o 
   5   3   2      252.91      260.92     14.54 o 
   6   3   2       40.22       30.67      4.90 o 
   7   3   2       48.84       55.71      6.65 o 
   8   3   2       22.94       27.95      8.06 o 
  -8   4   2       11.32       14.36      4.74 o 
  -7   4   2        0.68        0.51      5.64 o 
  -6   4   2        1.44       -2.92      1.95 o 
  -5   4   2       42.17       46.22      3.29 o 
  -4   4   2       93.47       92.13      3.09 o 
  -3   4   2       10.02        6.49      1.47 o 
  -2   4   2     1039.49     1091.25     18.32 o 
  -1   4   2      171.17      172.69      3.81 o 
   0   4   2     1288.92     1360.03     19.00 o 
   1   4   2     2436.41     2511.17     33.85 o 
   2   4   2      111.48      115.15      2.64 o 
   3   4   2      264.52      286.16      4.82 o 
   4   4   2       66.01       67.15      3.44 o 
   5   4   2       20.17       18.56      6.99 o 
   6   4   2        5.57        6.68      5.91 o 
   7   4   2        8.49       11.80      4.74 o 
  -8   5   2        0.03        1.40      4.36 o 
  -7   5   2        0.10       -0.48      3.48 o 
  -6   5   2       24.92       21.77      3.30 o 
  -5   5   2        1.83        2.55      1.70 o 
  -4   5   2        7.98       15.60      1.79 o 
  -3   5   2       55.91       58.59      3.26 o 
  -2   5   2        0.86       -0.59      1.01 o 
  -1   5   2      276.67      281.14      5.06 o 
   0   5   2      224.13      201.10      4.03 o 
   1   5   2      174.28      209.99      4.16 o 
   2   5   2        7.94        5.06      0.89 o 
   3   5   2        0.12        1.84      1.31 o 
   4   5   2       27.09       32.63      3.51 o 
   5   5   2        1.69        3.35      3.21 o 
   6   5   2        0.45        0.00      3.42 o 
   7   5   2       13.24       11.99      4.90 o 
  -7   6   2        6.82        3.81      3.98 o 
  -6   6   2       20.94       20.88      3.35 o 
  -5   6   2       60.53       56.50      3.39 o 
  -4   6   2       35.77       47.89      2.77 o 
  -3   6   2        7.54        7.39      1.70 o 
  -2   6   2      140.49      137.04      4.29 o 
  -1   6   2       46.43       54.14      2.01 o 
   0   6   2     1236.32     1128.13     16.52 o 
   1   6   2     1418.90     1619.85     22.85 o 
   2   6   2     1768.27     1787.21     25.19 o 
   3   6   2       23.76       20.22      1.74 o 
   4   6   2      375.13      392.52     14.10 o 
   5   6   2        2.89       -2.62      6.99 o 
   6   6   2       36.37       36.41      5.66 o 
   7   6   2        2.89        4.34      4.65 o 
  -7   7   2        0.56       -4.43      3.74 o 
  -6   7   2        9.88       10.01      2.98 o 
  -5   7   2       28.54       28.45      4.57 o 
  -4   7   2       26.08       26.09      4.37 o 
  -3   7   2      113.89      113.20      4.35 o 
  -2   7   2       55.02       59.80      3.20 o 
  -1   7   2      296.94      292.92      5.91 o 
   0   7   2       46.41       50.63      2.21 o 
   1   7   2      300.91      321.01      6.12 o 
   2   7   2        0.19        0.17      1.16 o 
   3   7   2        0.37       -2.06      1.38 o 
   4   7   2        5.53        1.77      1.74 o 
   5   7   2       20.32       18.05      4.51 o 
   6   7   2        5.50       -2.69      3.80 o 
   7   7   2        0.10       -2.44      4.13 o 
  -7   8   2        4.57        0.28      5.91 o 
  -6   8   2       21.60       24.36      4.47 o 
  -5   8   2       31.91       33.86      3.80 o 
  -4   8   2      155.27      156.69      6.44 o 
  -3   8   2        7.52        5.96      2.01 o 
  -2   8   2       52.75       58.59      3.39 o 
  -1   8   2        0.40       -1.08      1.24 o 
   0   8   2      216.86      214.38      4.78 o 
   1   8   2       16.22       12.16      2.23 o 
   2   8   2      103.01      102.61      4.01 o 
   3   8   2       21.54       21.99      2.55 o 
   4   8   2       15.93       14.47      3.17 o 
   5   8   2        0.01        0.03      3.60 o 
   6   8   2       14.96       15.59      5.32 o 
  -6   9   2        3.37        2.42      3.17 o 
  -5   9   2       36.54       25.95      3.25 o 
  -4   9   2      232.61      234.68      8.35 o 
  -3   9   2        7.02        6.60      2.37 o 
  -2   9   2      504.13      489.32     10.83 o 
  -1   9   2       43.49       44.63      3.10 o 
   0   9   2      675.43      644.46     15.29 o 
   1   9   2       12.46       15.47      2.26 o 
   2   9   2       19.90       12.84      2.19 o 
   3   9   2       40.93       42.46      3.54 o 
   4   9   2       19.02       15.78      3.58 o 
   5   9   2       26.60       29.57      7.53 o 
   6   9   2       20.49       26.88      8.60 o 
  -6  10   2        0.00        5.13      3.73 o 
  -5  10   2       33.25       40.24      3.93 o 
  -4  10   2       39.51       47.48      6.72 o 
  -3  10   2        1.81        3.40      2.83 o 
  -2  10   2      410.91      429.52     12.18 o 
  -1  10   2       24.68       32.45      6.67 o 
   0  10   2        0.03        1.86      2.45 o 
   1  10   2       46.10       37.25      3.07 o 
   2  10   2       12.15       11.48      3.85 o 
   3  10   2        6.22       -0.18      2.13 o 
   4  10   2       25.94       27.98      4.37 o 
   5  10   2        7.01       11.83      6.45 o 
   6  10   2       15.37       28.49      9.14 o 
  -5  11   2        1.74        1.04      2.55 o 
  -4  11   2        0.14       -1.08      2.51 o 
  -3  11   2       15.26       12.85      4.03 o 
  -2  11   2        0.40        2.52      2.45 o 
  -1  11   2       37.00       37.52      4.18 o 
   0  11   2        7.58        9.41      3.04 o 
   1  11   2       60.68       53.51      6.45 o 
   2  11   2        4.31        0.00      2.28 o 
   3  11   2       53.64       50.12      4.01 o 
   4  11   2       16.32       14.77      4.57 o 
   5  11   2       20.49       21.50      8.06 o 
  -5  12   2        8.81        8.41      4.13 o 
  -4  12   2       20.34       14.36      3.34 o 
  -3  12   2        7.40        8.34      2.89 o 
  -2  12   2       34.47       36.51      4.74 o 
  -1  12   2       71.93       61.50      5.12 o 
   0  12   2       90.01       88.91      7.53 o 
   1  12   2       73.44       60.26      5.12 o 
   2  12   2        1.09        1.65      3.49 o 
   3  12   2       17.86       15.07      3.10 o 
   4  12   2        2.64        7.38      3.60 o 
  -4  13   2        1.47       -0.38      2.65 o 
  -3  13   2        0.15       -1.61      3.04 o 
  -2  13   2        0.01        0.34      2.97 o 
  -1  13   2       59.02       62.54      5.70 o 
   0  13   2       44.28       43.57      9.95 o 
   1  13   2        0.07        1.88      3.04 o 
   2  13   2        0.09        3.23      3.04 o 
   3  13   2        0.70       -1.76      2.83 o 
  -3  14   2        2.46        3.88      3.48 o 
  -2  14   2       30.44       38.41      5.12 o 
  -1  14   2        1.55        7.26      3.80 o 
   0  14   2       32.74       36.05      4.94 o 
   1  14   2        3.15        6.09      5.64 o 
   2  14   2       19.62       22.55      4.36 o 
  -8   1   3        3.15        0.54      5.91 o 
  -7   1   3       20.33       18.82      6.45 o 
  -6   1   3        0.05        2.69      3.23 o 
  -5   1   3        8.01        6.11      1.86 o 
  -4   1   3     2126.41     2068.90     29.43 o 
  -3   1   3      524.25      552.53      9.07 o 
  -2   1   3      872.03      744.93     11.22 o 
  -1   1   3     4799.82     4830.97    236.27 o 
   0   1   3      224.48      225.12      3.27 o 
   1   1   3      411.08      422.30      7.42 o 
   2   1   3     1219.54     1153.80     19.00 o 
   3   1   3       86.21       96.46      2.80 o 
   4   1   3      611.48      634.74     16.04 o 
   5   1   3      301.46      286.34     10.78 o 
   6   1   3      428.35      476.30     14.64 o 
   7   1   3       75.22       85.51      9.14 o 
   8   1   3        0.03        3.23      6.45 o 
  -8   2   3        0.03       -4.70      3.60 o 
  -7   2   3        0.59       -0.70      3.21 o 
  -6   2   3       18.74       16.51      2.75 o 
  -5   2   3      713.12      705.51     13.56 o 
  -4   2   3       95.49       90.76      3.86 o 
  -3   2   3     4906.18     4919.73     59.62 o 
  -2   2   3     2051.35     1925.84     23.99 o 
  -1   2   3      868.77      855.00     12.27 o 
   0   2   3     2778.52     2785.92     38.94 o 
   1   2   3       83.76       91.63      1.78 o 
   2   2   3      220.51      201.05      5.17 o 
   3   2   3      340.45      320.22      4.85 o 
   4   2   3        9.62       10.09      2.28 o 
   5   2   3      101.34      107.29      5.67 o 
   6   2   3       11.48       17.22      4.18 o 
   7   2   3       16.24       26.12      5.12 o 
   8   2   3        1.17       -1.54      4.57 o 
  -8   3   3        3.84       -2.35      3.60 o 
  -7   3   3        1.55        2.07      3.60 o 
  -6   3   3        7.96        4.09      1.86 o 
  -5   3   3        2.99        1.32      1.50 o 
  -4   3   3       56.82       39.02      3.26 o 
  -3   3   3      387.32      403.61      6.41 o 
  -2   3   3      727.19      657.87     13.71 o 
  -1   3   3     1274.09     1329.25     18.69 o 
   0   3   3      134.89      145.62      2.95 o 
   1   3   3      147.55      146.43      3.19 o 
   2   3   3       14.11       18.82      1.00 o 
   3   3   3        4.04        4.58      0.77 o 
   4   3   3       74.28       69.49      3.48 o 
   5   3   3       27.40       27.39      6.45 o 
   6   3   3        0.39        7.63      3.98 o 
   7   3   3       10.59       17.02      5.12 o 
  -8   4   3        7.81        7.77      4.90 o 
  -7   4   3        1.13       -0.20      8.87 o 
  -6   4   3       23.17       23.40      2.65 o 
  -5   4   3       47.50       44.61      4.26 o 
  -4   4   3        0.28       -0.56      1.07 o 
  -3   4   3      450.04      415.30      6.54 o 
  -2   4   3       48.63       50.08      1.76 o 
  -1   4   3     4599.00     4548.80     71.66 o 
   0   4   3     1545.33     1541.54     21.38 o 
   1   4   3     5256.99     5407.52     71.51 o 
   2   4   3      128.11      135.64      2.78 o 
   3   4   3      781.08      790.31     12.92 o 
   4   4   3       74.48       81.77      3.09 o 
   5   4   3       17.22       19.28      4.84 o 
   6   4   3        0.13        0.17      3.60 o 
   7   4   3       13.24       13.42      5.12 o 
  -8   5   3        4.62        5.91      4.74 o 
  -7   5   3       43.65       48.25      6.26 o 
  -6   5   3       11.60        7.96      4.57 o 
  -5   5   3       16.66       14.42      2.05 o 
  -4   5   3       48.51       41.90      2.87 o 
  -3   5   3        2.76        0.92      1.32 o 
  -2   5   3      325.78      306.21      6.87 o 
  -1   5   3      594.90      645.18     10.04 o 
   0   5   3       13.79       20.44      1.34 o 
   1   5   3      989.67      941.79     13.81 o 
   2   5   3      287.29      396.00      6.21 o 
   3   5   3       79.59       79.52      2.26 o 
   4   5   3      201.61      210.41      6.25 o 
   5   5   3      140.71      131.05      7.20 o 
   6   5   3        7.17        8.58      4.36 o 
   7   5   3       13.32       12.90      4.94 o 
  -7   6   3        6.95        3.52      4.13 o 
  -6   6   3        0.43       -1.24      2.45 o 
  -5   6   3       35.66       39.76      2.81 o 
  -4   6   3       44.01       51.16      3.35 o 
  -3   6   3        9.62        7.75      1.81 o 
  -2   6   3        0.00       -0.03      1.16 o 
  -1   6   3       15.62       19.43      1.38 o 
   0   6   3      561.71      596.18      9.65 o 
   1   6   3      183.38      200.34      4.43 o 
   2   6   3       72.11       83.90      2.54 o 
   3   6   3       12.89       16.15      1.61 o 
   4   6   3        0.02       -2.02      1.35 o 
   5   6   3        4.89        6.45      3.80 o 
   6   6   3        0.44       -0.70      3.74 o 
   7   6   3        7.31        2.92      4.65 o 
  -7   7   3       27.81       23.53      5.28 o 
  -6   7   3        0.03        1.51      2.68 o 
  -5   7   3        6.45        2.69      2.10 o 
  -4   7   3      385.42      376.97      9.13 o 
  -3   7   3      274.76      262.17      7.07 o 
  -2   7   3      262.50      272.83      6.86 o 
  -1   7   3        7.79        5.48      1.22 o 
   0   7   3       79.15       54.14      2.34 o 
   1   7   3       29.69       32.10      2.17 o 
   2   7   3      110.33       99.30      3.59 o 
   3   7   3        0.48       -0.75      1.79 o 
   4   7   3       98.74       98.56      4.67 o 
   5   7   3        0.23       -2.69      3.04 o 
   6   7   3       27.87       39.09      6.05 o 
   7   7   3       14.10       11.29      8.06 o 
  -7   8   3        0.01        3.23      6.99 o 
  -6   8   3       16.54       20.43      5.38 o 
  -5   8   3       26.79       34.67      3.98 o 
  -4   8   3        0.57        4.89      2.21 o 
  -3   8   3      280.16      279.33      7.66 o 
  -2   8   3        0.03        0.18      1.55 o 
  -1   8   3       66.07       75.36      3.48 o 
   0   8   3       70.34       68.72      2.75 o 
   1   8   3      135.64      132.06      4.45 o 
   2   8   3        5.18        2.40      1.59 o 
   3   8   3       65.74       60.13      3.44 o 
   4   8   3        0.01       -3.28      2.19 o 
   5   8   3       30.98       48.71      5.88 o 
   6   8   3       20.17       25.53      5.70 o 
  -6   9   3        3.35        1.22      3.48 o 
  -5   9   3       32.15       43.44      4.36 o 
  -4   9   3        0.00        4.47      3.46 o 
  -3   9   3        1.48        1.89      2.13 o 
  -2   9   3       30.79       30.44      3.09 o 
  -1   9   3       15.97       22.18      2.44 o 
   0   9   3        0.08       -1.98      1.32 o 
   1   9   3        3.31        2.51      1.94 o 
   2   9   3        1.79        1.27      1.70 o 
   3   9   3        0.65       -1.61      1.70 o 
   4   9   3        0.68        3.56      2.77 o 
   5   9   3        0.06        4.84      5.91 o 
   6   9   3        4.38       -1.61      6.45 o 
  -6  10   3       17.00       24.31      5.04 o 
  -5  10   3      164.48      176.16      7.74 o 
  -4  10   3        2.64       11.64      3.21 o 
  -3  10   3      348.83      382.18     11.58 o 
  -2  10   3      171.49      177.22      7.14 o 
  -1  10   3      547.62      581.81     12.43 o 
   0  10   3        3.70        1.65      2.45 o 
   1  10   3       41.78       48.76      4.09 o 
   2  10   3        9.61        8.52      2.26 o 
   3  10   3       29.09       33.45      3.28 o 
   4  10   3       35.94       34.46      8.06 o 
   5  10   3        6.69       13.44      6.99 o 
  -5  11   3       12.22       12.77      3.34 o 
  -4  11   3        8.29        7.26      3.42 o 
  -3  11   3      188.96      178.40      7.74 o 
  -2  11   3        5.52       10.54      2.57 o 
  -1  11   3      261.65      273.99      9.50 o 
   0  11   3        4.24        1.61      2.66 o 
   1  11   3        1.53       -0.74      2.45 o 
   2  11   3       18.43       17.78      2.76 o 
   3  11   3        1.46       -0.75      2.13 o 
   4  11   3        1.74        3.23      4.57 o 
   5  11   3       12.73        9.14      6.99 o 
  -5  12   3        0.94       -1.28      2.76 o 
  -4  12   3        1.05        1.44      2.82 o 
  -3  12   3        1.36        0.13      3.23 o 
  -2  12   3        1.02        1.61      2.83 o 
  -1  12   3       51.06       54.28     13.17 o 
   0  12   3       14.94       23.90      3.98 o 
   1  12   3        0.08       -3.67      2.45 o 
   2  12   3       10.32        8.87      3.04 o 
   3  12   3       11.51        9.06      2.76 o 
   4  12   3        0.86        0.25      4.30 o 
  -4  13   3        1.92        1.22      2.70 o 
  -3  13   3        0.32       -0.27      3.04 o 
  -2  13   3        0.01       -2.04      2.83 o 
  -1  13   3        6.45       14.26      3.98 o 
   0  13   3       25.76       22.31      4.18 o 
   1  13   3        6.30        6.18      3.42 o 
   2  13   3       28.21       30.05      4.36 o 
   3  13   3       16.60       13.98      3.80 o 
  -3  14   3        2.67       -2.02      3.21 o 
  -2  14   3        0.01       -0.54      3.36 o 
  -1  14   3       46.78       53.99      5.70 o 
   0  14   3       26.80       22.88      4.56 o 
   1  14   3       20.20       40.46      5.12 o 
   2  14   3        0.29        1.68      3.21 o 
  -6   0   4     1657.43     1578.62     34.17 o 
  -5   0   4       41.05       42.00      8.33 o 
  -4   0   4     5047.07     5065.95     96.92 o 
  -3   0   4       73.86       62.75      3.22 o 
  -2   0   4      100.70       99.62      6.19 o 
  -1   0   4      431.73      404.70      9.19 o 
   0   0   4     2761.83     2583.42     76.61 o 
   1   0   4       26.28       23.66      2.15 o 
   2   0   4     1667.77     1632.16     48.99 o 
   3   0   4      425.02      434.81     16.20 o 
   4   0   4       12.90       23.65      4.30 o 
   5   0   4       85.46      102.74      8.07 o 
   6   0   4        4.20       14.51      5.91 o 
   7   0   4       66.17       72.60      9.68 o 
  -8   1   4        0.00       -4.84      5.38 o 
  -6   1   4       28.67       36.41      4.15 o 
  -5   1   4      138.76      150.89      4.46 o 
  -4   1   4      858.38      817.46     13.21 o 
  -3   1   4        0.03       -0.41      1.16 o 
  -2   1   4       44.58       47.15      1.54 o 
  -1   1   4      232.36      226.06      4.78 o 
   0   1   4      109.86      122.77      2.19 o 
   1   1   4      278.91      281.93      4.08 o 
   2   1   4        0.08        0.81      1.14 o 
   3   1   4      215.94      220.23      7.04 o 
   4   1   4      406.32      413.80     11.81 o 
   5   1   4      113.32      126.37      6.47 o 
   6   1   4      111.95      144.90      7.58 o 
   7   1   4        8.51       10.21      6.45 o 
  -8   2   4        1.94       -5.13      3.42 o 
  -7   2   4        9.85       10.21      5.38 o 
  -6   2   4       67.97       68.18      3.36 o 
  -5   2   4       14.45       22.30      2.93 o 
  -4   2   4      204.25      223.99      4.56 o 
  -3   2   4       73.70       89.93      2.56 o 
  -2   2   4     1211.50     1128.28     14.64 o 
  -1   2   4     1733.94     1614.67     22.39 o 
   0   2   4      117.54      114.10      2.49 o 
   1   2   4      485.82      489.49      6.70 o 
   2   2   4      322.79      319.88      5.60 o 
   3   2   4      313.04      312.63      5.90 o 
   4   2   4      115.02      127.16      5.67 o 
   5   2   4        0.73        1.88      2.66 o 
   6   2   4        8.72       12.49      8.06 o 
   7   2   4       16.63       14.64      5.38 o 
  -8   3   4       10.91       16.72      5.12 o 
  -7   3   4        4.36        4.30      4.84 o 
  -6   3   4       23.53       18.82      2.56 o 
  -5   3   4       13.95       12.32      2.79 o 
  -4   3   4        0.02        1.44      1.06 o 
  -3   3   4     1877.31     1801.35     23.10 o 
  -2   3   4        8.26        9.23      1.02 o 
  -1   3   4      181.24      152.39      3.97 o 
   0   3   4      342.53      396.95      6.39 o 
   1   3   4      968.56      923.96     12.01 o 
   2   3   4       23.06       21.54      1.14 o 
   3   3   4     1103.21     1132.98     16.76 o 
   4   3   4      325.07      302.50      7.83 o 
   5   3   4      196.38      189.60     18.30 o 
   6   3   4       77.72       71.67      7.80 o 
   7   3   4        7.48       11.79      5.12 o 
  -8   4   4        0.02        0.64      4.13 o 
  -7   4   4        2.17       -3.76      4.30 o 
  -6   4   4        6.22        3.85      1.86 o 
  -5   4   4       24.35       26.15      3.57 o 
  -4   4   4      389.04      354.66      7.12 o 
  -3   4   4     1101.81     1115.72     21.77 o 
  -2   4   4      191.92      196.46      4.23 o 
  -1   4   4      879.20      941.48     13.88 o 
   0   4   4       96.13      113.86      2.80 o 
   1   4   4      443.24      507.29      8.05 o 
   2   4   4       97.82      116.56      2.53 o 
   3   4   4       30.19       27.47      1.48 o 
   4   4   4       49.80       46.10      3.77 o 
   5   4   4        0.06        0.27      3.04 o 
   6   4   4       11.74       18.05      5.11 o 
   7   4   4        1.98        3.46      4.74 o 
  -8   5   4        8.95        5.78      4.51 o 
  -7   5   4        0.53       -1.08      4.84 o 
  -6   5   4        0.04       -2.00      1.58 o 
  -5   5   4       15.66       24.50      2.36 o 
  -4   5   4        2.63        1.15      1.40 o 
  -3   5   4       68.57       85.99      4.58 o 
  -2   5   4      279.55      282.33      5.51 o 
  -1   5   4      728.12      817.94     12.42 o 
   0   5   4        6.31        7.36      1.08 o 
   1   5   4       16.92       28.97      1.67 o 
   2   5   4       90.68       90.45      2.79 o 
   3   5   4       41.09       43.89      1.93 o 
   4   5   4       15.51       17.35      3.42 o 
   5   5   4       57.31       71.01      6.43 o 
   6   5   4       42.18       51.14      7.53 o 
   7   5   4        1.78        1.88      4.94 o 
  -7   6   4        8.22        3.23      4.84 o 
  -6   6   4        0.01       -1.66      1.76 o 
  -5   6   4        2.03        2.24      1.71 o 
  -4   6   4       76.05      102.57      4.32 o 
  -3   6   4      296.68      290.42      7.25 o 
  -2   6   4      978.20      971.09     14.85 o 
  -1   6   4     1067.95     1243.52     18.29 o 
   0   6   4     2091.07     2111.16     29.43 o 
   1   6   4      144.22      145.79      3.61 o 
   2   6   4      405.79      419.68      7.44 o 
   3   6   4       41.51       36.77      2.21 o 
   4   6   4      115.99      115.04     14.26 o 
   5   6   4       46.53       43.99      6.72 o 
   6   6   4       23.74       28.01      5.50 o 
   7   6   4       27.59       24.06      9.95 o 
  -7   7   4        5.53        4.30      5.38 o 
  -6   7   4        4.14        6.67      2.24 o 
  -5   7   4       11.53       15.32      2.75 o 
  -4   7   4        9.21        8.34      2.23 o 
  -3   7   4       92.17       99.40      4.79 o 
  -2   7   4       27.59       42.47      2.92 o 
  -1   7   4      131.65      144.98      3.77 o 
   0   7   4      240.02      256.44      5.38 o 
   1   7   4       13.11       22.09      1.73 o 
   2   7   4        8.57        7.06      1.49 o 
   3   7   4       27.27       24.89      2.51 o 
   4   7   4        1.57       -4.43      2.96 o 
   5   7   4        4.89        8.55      3.98 o 
   6   7   4        4.62       -0.27      4.51 o 
  -7   8   4        6.78        8.46      5.11 o 
  -6   8   4       20.32       17.76      3.60 o 
  -5   8   4        0.46       -1.79      2.13 o 
  -4   8   4        1.39        3.31      2.51 o 
  -3   8   4       11.15        6.79      2.13 o 
  -2   8   4       72.80       72.91      3.70 o 
  -1   8   4        7.87        4.50      1.74 o 
   0   8   4      200.15      199.33      4.77 o 
   1   8   4      120.64      119.93      4.24 o 
   2   8   4       25.75       27.21      2.44 o 
   3   8   4       10.25        6.79      2.06 o 
   4   8   4       56.41       55.39      8.60 o 
   5   8   4       20.61       19.36      4.94 o 
   6   8   4        0.00        4.03      4.56 o 
  -6   9   4        9.20        7.53      3.04 o 
  -5   9   4        7.07       16.96      3.24 o 
  -4   9   4      463.43      466.68     14.18 o 
  -3   9   4       64.99       59.15      4.03 o 
  -2   9   4      222.04      218.99      6.70 o 
  -1   9   4        0.99       -2.14      1.42 o 
   0   9   4       97.35       94.42      4.13 o 
   1   9   4       36.82       35.85      2.89 o 
   2   9   4       87.11       74.42      7.27 o 
   3   9   4       83.34       84.47      4.21 o 
   4   9   4       65.76       75.77      5.67 o 
   5   9   4      111.34      133.93     12.37 o 
   6   9   4       15.58       23.12      8.60 o 
  -6  10   4       29.34       34.41      6.99 o 
  -5  10   4       10.58       17.47      6.72 o 
  -4  10   4       68.89       76.84      7.24 o 
  -3  10   4       16.78       24.05      3.20 o 
  -2  10   4        7.39        6.13      3.35 o 
  -1  10   4       27.16       25.67      2.99 o 
   0  10   4       28.90       23.11      4.84 o 
   1  10   4        2.86       -1.65      1.74 o 
   2  10   4       82.57       74.60      3.92 o 
   3  10   4        9.16        6.65      2.97 o 
   4  10   4       32.02       33.35      4.77 o 
   5  10   4        6.30        6.99      6.45 o 
  -5  11   4       15.50       17.15      3.80 o 
  -4  11   4        1.23        2.93      2.76 o 
  -3  11   4       26.62       26.99      3.39 o 
  -2  11   4        0.70        0.90      2.17 o 
  -1  11   4       49.88       54.26      4.90 o 
   0  11   4        9.18        3.83      2.83 o 
   1  11   4       55.15       47.89      6.18 o 
   2  11   4       38.55       37.95      3.61 o 
   3  11   4       35.05       47.25      5.16 o 
   4  11   4       10.36       11.06      3.87 o 
   5  11   4        7.17        6.45      6.45 o 
  -5  12   4        3.05        1.88      3.42 o 
  -4  12   4       23.81       22.83      4.36 o 
  -3  12   4       12.92       16.81      3.20 o 
  -2  12   4       25.86       37.61      4.74 o 
  -1  12   4      133.96      126.34      6.65 o 
   0  12   4        9.01        4.43      3.23 o 
   1  12   4       12.18       10.72      3.21 o 
   2  12   4       17.73       17.63      6.99 o 
   3  12   4        0.03       -1.43      2.83 o 
   4  12   4        3.83        3.88      4.30 o 
  -4  13   4        0.00        0.00      3.42 o 
  -3  13   4       44.05       50.87      5.50 o 
  -2  13   4       27.92       29.13      4.74 o 
  -1  13   4       10.16       12.65      3.98 o 
   0  13   4        2.55       -1.34      2.66 o 
   1  13   4        0.02       -0.36      2.83 o 
   2  13   4        1.78       -0.43      2.83 o 
   3  13   4        0.86        1.61      4.30 o 
  -2  14   4       14.29       19.97      4.74 o 
  -1  14   4        1.87       -5.38      4.30 o 
   0  14   4       17.18       17.97      4.36 o 
   1  14   4        5.97        8.18      3.60 o 
   2  14   4        0.33        2.15      3.42 o 
  -8   1   5       34.34       26.34      7.53 o 
  -7   1   5        1.80        6.45      2.97 o 
  -6   1   5      343.22      308.91      8.58 o 
  -5   1   5      344.35      336.62      7.24 o 
  -4   1   5      102.46      105.75      3.68 o 
  -3   1   5     1011.78     1029.58     15.72 o 
  -2   1   5        3.60        4.02      1.05 o 
  -1   1   5      258.87      273.65      5.71 o 
   0   1   5     1019.61     1011.36     12.92 o 
   1   1   5      409.88      411.42      5.75 o 
   2   1   5     2370.52     2433.81     38.97 o 
   3   1   5     2092.29     2113.66     45.05 o 
   4   1   5      986.95      960.50     22.99 o 
   5   1   5      129.86      134.51      6.65 o 
   6   1   5        0.03        1.25      3.36 o 
   7   1   5        0.05       -5.38      4.84 o 
  -8   2   5        5.82        5.91      5.38 o 
  -7   2   5      144.36      135.05      5.73 o 
  -6   2   5       45.72       40.07      2.97 o 
  -5   2   5      235.17      225.31      4.96 o 
  -4   2   5      379.20      327.11      5.95 o 
  -3   2   5       50.34       46.12      2.78 o 
  -2   2   5      855.42      800.54     12.18 o 
  -1   2   5       12.17        7.23      0.85 o 
   0   2   5     1154.85     1170.84     16.55 o 
   1   2   5      510.61      519.35      7.23 o 
   2   2   5       28.17       23.31      1.49 o 
   3   2   5      205.89      205.20      5.68 o 
   4   2   5       44.65       48.55      3.32 o 
   5   2   5      123.33      126.43      5.36 o 
   6   2   5       58.57       67.22      6.65 o 
   7   2   5        0.69       -0.54      4.36 o 
  -7   3   5        6.82       10.84      2.96 o 
  -6   3   5        0.10       -2.42      1.61 o 
  -5   3   5        4.12        3.55      1.61 o 
  -4   3   5       64.17       54.96      2.34 o 
  -3   3   5      635.30      688.78      9.98 o 
  -2   3   5      472.59      456.11      7.73 o 
  -1   3   5      315.01      323.71      5.77 o 
   0   3   5       47.77       51.81      1.80 o 
   1   3   5        3.69        4.29      0.70 o 
   2   3   5       26.76       30.69      1.44 o 
   3   3   5       80.76       92.01      3.80 o 
   4   3   5        0.81        1.86      1.81 o 
   5   3   5       40.95       47.32      5.32 o 
   6   3   5        2.88        5.20      3.98 o 
   7   3   5        2.29       -1.47      4.13 o 
  -7   4   5        5.73        6.61      2.92 o 
  -6   4   5        0.02       -0.51      1.58 o 
  -5   4   5       62.94       64.21      3.25 o 
  -4   4   5       65.18       67.60      2.94 o 
  -3   4   5     2003.30     1884.13     27.03 o 
  -2   4   5      915.37     1035.03     15.48 o 
  -1   4   5     1807.08     1840.93     30.25 o 
   0   4   5      174.00      166.31      3.62 o 
   1   4   5      706.66      720.88     10.97 o 
   2   4   5      185.21      177.14      3.50 o 
   3   4   5       18.83       24.83      1.84 o 
   4   4   5        0.33       -2.46      1.64 o 
   5   4   5      193.61      197.99      8.94 o 
   6   4   5        5.89       12.99      5.38 o 
   7   4   5        9.22       16.57      5.28 o 
  -8   5   5        1.64       -3.23      6.45 o 
  -7   5   5        2.46       -0.68      2.46 o 
  -6   5   5        5.01        5.75      2.14 o 
  -5   5   5        8.64        9.57      1.98 o 
  -4   5   5       63.04       59.15      4.95 o 
  -3   5   5        2.68        1.88      3.11 o 
  -2   5   5      208.01      242.36      5.11 o 
  -1   5   5     1891.78     1889.60     26.54 o 
   0   5   5      300.20      422.69      7.33 o 
   1   5   5      291.27      276.20      5.31 o 
   2   5   5      232.63      248.98      4.55 o 
   3   5   5      365.21      371.31      7.21 o 
   4   5   5       57.54       66.50      9.41 o 
   5   5   5      140.42      140.69      7.79 o 
   6   5   5        5.48       -1.25      3.98 o 
   7   5   5      118.89      146.51     24.74 o 
  -7   6   5        5.78        7.47      3.60 o 
  -6   6   5       24.88       27.53      2.97 o 
  -5   6   5       36.08       34.76      2.87 o 
  -4   6   5       99.01      113.40      4.64 o 
  -3   6   5       41.92       51.19      3.20 o 
  -2   6   5       24.73       30.08      2.17 o 
  -1   6   5      213.30      220.84      4.73 o 
   0   6   5      180.57      207.68      4.57 o 
   1   6   5       35.92       34.52      2.25 o 
   2   6   5        0.24        0.10      0.94 o 
   3   6   5        7.89        7.31      2.46 o 
   4   6   5        0.45       -1.76      2.83 o 
   5   6   5       44.08       37.06      5.50 o 
   6   6   5        8.02       14.63      6.18 o 
   7   6   5       22.76       21.20      6.05 o 
  -7   7   5        0.49       -1.61      3.76 o 
  -6   7   5       52.52       46.64      3.94 o 
  -5   7   5       91.66       96.08      8.54 o 
  -4   7   5        1.21        0.26      1.86 o 
  -3   7   5        9.43        7.04      2.01 o 
  -2   7   5        2.03        0.85      1.64 o 
  -1   7   5        0.50       -1.31      0.91 o 
   0   7   5      141.38      149.40      4.04 o 
   1   7   5        1.31        2.02      1.08 o 
   2   7   5      267.00      259.07      6.56 o 
   3   7   5        3.28        0.49      2.19 o 
   4   7   5      110.41      105.16      6.43 o 
   5   7   5      106.99      101.81      6.97 o 
   6   7   5        1.30       -3.15      4.03 o 
  -7   8   5       10.85       14.51      5.91 o 
  -6   8   5       10.26       12.78      3.20 o 
  -5   8   5       80.00       79.86      4.96 o 
  -4   8   5       25.31       24.36      3.07 o 
  -3   8   5       10.62        6.80      2.28 o 
  -2   8   5       17.19       16.18      2.52 o 
  -1   8   5      153.56      151.48      5.64 o 
   0   8   5       95.65       73.90      2.94 o 
   1   8   5       52.84       44.96      2.99 o 
   2   8   5       26.65       30.19      6.74 o 
   3   8   5       44.28       38.90      3.98 o 
   4   8   5      180.07      178.68     12.92 o 
   5   8   5        6.38        5.91      4.18 o 
   6   8   5        0.53        1.32      4.13 o 
  -6   9   5        0.75        7.05      2.92 o 
  -5   9   5        0.35        3.00      3.49 o 
  -4   9   5       14.42       10.43      2.82 o 
  -3   9   5        3.02       -0.54      3.17 o 
  -2   9   5        0.25       -2.46      1.64 o 
  -1   9   5        9.51        4.70      2.82 o 
   0   9   5       26.30       18.02      2.07 o 
   1   9   5       13.41       10.69      2.90 o 
   2   9   5        0.88       -0.32      1.64 o 
   3   9   5        0.08       -0.38      3.23 o 
   4   9   5       12.98       20.97      6.99 o 
   5   9   5        3.74        3.23      5.91 o 
  -6  10   5       10.56       11.21      3.98 o 
  -5  10   5      112.22      134.75      6.29 o 
  -4  10   5       50.57       53.91      5.67 o 
  -3  10   5      101.77      111.72      5.22 o 
  -2  10   5        0.21       -2.72      1.81 o 
  -1  10   5       48.67       44.68      3.61 o 
   0  10   5        2.82       -2.25      2.06 o 
   1  10   5       48.90       54.46      3.73 o 
   2  10   5       16.94        4.89      2.26 o 
   3  10   5        6.67        4.77      2.96 o 
   4  10   5       17.11       22.58      6.99 o 
   5  10   5       24.13       23.65      8.60 o 
  -5  11   5       84.19       79.88      9.32 o 
  -4  11   5        8.13       20.87      3.52 o 
  -3  11   5       82.28       94.68      5.27 o 
  -2  11   5        3.21        0.91      2.26 o 
  -1  11   5        0.01       -4.57      3.49 o 
   0  11   5       12.51       20.00      3.60 o 
   1  11   5       23.36       16.51      3.60 o 
   2  11   5       15.05       13.78      3.50 o 
   3  11   5       32.96       25.43      4.51 o 
   4  11   5       57.12       53.23      9.14 o 
  -5  12   5       17.63       33.45      4.90 o 
  -4  12   5        5.28        8.80      3.14 o 
  -3  12   5       11.57       12.04      3.07 o 
  -2  12   5        3.41        5.85      3.21 o 
  -1  12   5        0.09       -1.61      2.66 o 
   0  12   5       14.22       10.48      3.49 o 
   1  12   5       25.93       20.70      3.80 o 
   2  12   5        0.49       -0.81      2.66 o 
   3  12   5        3.54       -1.43      2.83 o 
   4  12   5        0.18       -1.08      5.91 o 
  -4  13   5        0.02       -4.56      3.04 o 
  -3  13   5        0.27        2.50      3.23 o 
  -2  13   5        8.42       10.59      3.74 o 
  -1  13   5        0.11       -4.03      2.69 o 
   0  13   5       11.78       13.82      3.74 o 
   1  13   5       34.30       37.08      4.74 o 
   2  13   5        0.23       -0.27      3.04 o 
   3  13   5        2.73       -1.61      3.76 o 
  -2  14   5       27.23       19.41      5.38 o 
  -1  14   5        3.97        8.12      4.84 o 
   0  14   5        8.43        2.57      3.36 o 
   1  14   5       10.61       10.73      3.98 o 
  -7   0   6       67.50       57.78      5.43 o 
  -6   0   6      254.67      228.79     12.66 o 
  -5   0   6       79.22       82.05      6.72 o 
  -4   0   6       63.00       62.28      3.98 o 
  -3   0   6       18.22       15.53      2.69 o 
  -2   0   6      271.53      278.05      7.60 o 
  -1   0   6        0.96        0.00      1.08 o 
   0   0   6     1906.35     1842.87     35.79 o 
   1   0   6     1400.85     1578.08     30.89 o 
   2   0   6       24.89       62.37      4.84 o 
   3   0   6       71.05       66.16      5.38 o 
   4   0   6       49.63       46.25      5.92 o 
   5   0   6      400.98      397.32     17.79 o 
   6   0   6        6.94        7.53      5.38 o 
   7   0   6        0.01       -7.26      4.84 o 
  -7   1   6       18.55       16.90      5.38 o 
  -6   1   6      116.09      108.26      5.17 o 
  -5   1   6       14.86       13.74      1.98 o 
  -4   1   6        0.29       -0.66      1.26 o 
  -3   1   6      305.06      282.37      5.06 o 
  -2   1   6      204.68      218.30      4.57 o 
  -1   1   6       87.06       84.76      2.80 o 
   0   1   6      189.89      199.73      3.34 o 
   1   1   6      711.38      740.22      9.85 o 
   2   1   6     1788.23     1944.82     31.54 o 
   3   1   6      142.22      138.05      5.51 o 
   4   1   6      203.03      215.46      8.18 o 
   5   1   6       40.07       47.91     10.75 o 
   6   1   6        0.66       -0.79      3.21 o 
   7   1   6        9.14       -0.54      5.91 o 
  -7   2   6        0.00        2.79      2.18 o 
  -6   2   6       35.97       37.27      3.08 o 
  -5   2   6       12.08       14.75      1.85 o 
  -4   2   6      425.88      397.46      7.78 o 
  -3   2   6      841.42      788.02     11.26 o 
  -2   2   6       11.46        5.52      1.43 o 
  -1   2   6      501.11      506.26      8.22 o 
   0   2   6       58.76       51.33      2.00 o 
   1   2   6      456.80      491.31      6.97 o 
   2   2   6      386.70      409.95      6.04 o 
   3   2   6       11.09       12.77      2.05 o 
   4   2   6      178.30      182.30      6.81 o 
   5   2   6      139.19      143.27      5.98 o 
   6   2   6        3.09        2.51      3.98 o 
   7   2   6        3.96        2.96      4.56 o 
  -7   3   6        1.09        0.45      2.33 o 
  -6   3   6        3.72        4.84      2.00 o 
  -5   3   6      106.38      113.38      4.04 o 
  -4   3   6       44.95       36.53      2.12 o 
  -3   3   6       54.84       54.15      3.26 o 
  -2   3   6      129.33      126.09      3.34 o 
  -1   3   6      453.76      415.22      7.20 o 
   0   3   6       37.60       49.01      1.85 o 
   1   3   6     1548.78     1473.90     18.74 o 
   2   3   6      853.35      874.38     11.76 o 
   3   3   6      256.87      231.43      6.39 o 
   4   3   6      231.79      230.75      6.88 o 
   5   3   6        4.47        4.84      3.80 o 
   6   3   6      158.39      165.39      8.93 o 
   7   3   6       16.78       18.95      5.64 o 
  -7   4   6        3.82       -0.39      2.33 o 
  -6   4   6       61.80       64.69      4.15 o 
  -5   4   6      455.82      434.79      8.80 o 
  -4   4   6        0.05        2.02      1.38 o 
  -3   4   6        8.47       15.36      1.71 o 
  -2   4   6       44.79       43.75      2.13 o 
  -1   4   6       82.81      101.40      3.11 o 
   0   4   6      141.39      136.61      3.41 o 
   1   4   6       31.76       31.73      1.61 o 
   2   4   6       71.09       73.45      2.19 o 
   3   4   6       25.22       28.61      4.53 o 
   4   4   6       68.36       71.59      4.96 o 
   5   4   6        0.40        1.08      5.91 o 
   6   4   6        2.39        5.87      4.36 o 
   7   4   6        0.03        4.84      4.90 o 
  -7   5   6        4.42        1.29      2.55 o 
  -6   5   6        9.42       13.70      2.44 o 
  -5   5   6       11.43       15.85      2.36 o 
  -4   5   6       49.18       49.36      3.56 o 
  -3   5   6      350.19      354.35      7.07 o 
  -2   5   6        9.51        7.20      1.30 o 
  -1   5   6        0.07       -0.47      0.85 o 
   0   5   6      173.24      180.59      4.08 o 
   1   5   6       98.01       92.83      2.87 o 
   2   5   6      103.97      106.86      2.83 o 
   3   5   6       70.47       71.11      3.70 o 
   4   5   6      147.20      152.45      7.58 o 
   5   5   6       51.62       60.84      6.46 o 
   6   5   6      115.31      126.41      8.34 o 
   7   5   6       11.35       16.56      5.66 o 
  -7   6   6        1.24        0.35      3.34 o 
  -6   6   6       29.09       30.87      3.57 o 
  -5   6   6      175.94      181.07      6.43 o 
  -4   6   6      326.45      348.21      9.67 o 
  -3   6   6      183.90      193.39      5.91 o 
  -2   6   6      716.76      736.97     12.03 o 
  -1   6   6      171.79      144.22      3.87 o 
   0   6   6      174.61      197.26      4.57 o 
   1   6   6      114.59      103.48      3.21 o 
   2   6   6      190.07      207.20      5.60 o 
   3   6   6      190.18      184.56      7.34 o 
   4   6   6      113.56      110.87     12.10 o 
   5   6   6       77.29       87.72      7.58 o 
   6   6   6        5.26        5.63      4.74 o 
  -7   7   6        0.03       -1.53      3.76 o 
  -6   7   6        1.45        2.15      2.65 o 
  -5   7   6       23.57       24.37      3.35 o 
  -4   7   6        6.17        5.38      2.06 o 
  -3   7   6        0.48       -1.14      1.64 o 
  -2   7   6      195.96      210.25      6.16 o 
  -1   7   6       39.62       45.64      2.34 o 
   0   7   6       29.84       36.85      2.27 o 
   1   7   6       57.70       66.12      2.69 o 
   2   7   6        4.83        1.83      1.64 o 
   3   7   6       51.32       54.01      6.45 o 
   4   7   6        8.09       10.65      3.98 o 
   5   7   6       37.18       44.86      6.26 o 
   6   7   6       29.90       35.02      6.43 o 
  -7   8   6        3.01        9.72      4.37 o 
  -6   8   6        0.31        1.70      2.62 o 
  -5   8   6       10.72        8.65      2.88 o 
  -4   8   6       26.18       22.30      4.24 o 
  -3   8   6       12.92       15.94      2.65 o 
  -2   8   6      113.79      115.27      6.12 o 
  -1   8   6      165.44      169.34      8.42 o 
   0   8   6        1.35        0.54      1.40 o 
   1   8   6       57.07       60.34      4.28 o 
   2   8   6       74.05       62.87      3.59 o 
   3   8   6       82.23       88.75      5.43 o 
   4   8   6       10.00       10.75      5.91 o 
   5   8   6       29.81       29.40      9.41 o 
   6   8   6        0.26       -5.38      4.18 o 
  -6   9   6      106.43      116.00      6.08 o 
  -5   9   6       16.53       13.15      3.02 o 
  -4   9   6       59.08       60.36      5.29 o 
  -3   9   6        0.61       -0.54      2.01 o 
  -2   9   6      102.00       98.47      4.73 o 
  -1   9   6       11.55       17.65      7.45 o 
   0   9   6      167.97      155.09      4.56 o 
   1   9   6      120.04      114.35      4.55 o 
   2   9   6      133.29      124.93      5.03 o 
   3   9   6      286.97      287.74      9.96 o 
   4   9   6      121.13      123.72     11.30 o 
   5   9   6        6.91        9.14      6.99 o 
  -6  10   6        0.88        0.23      2.92 o 
  -5  10   6       11.52       19.09      3.40 o 
  -4  10   6        3.17        3.65      2.65 o 
  -3  10   6        8.03        7.63      2.57 o 
  -2  10   6       19.14       19.06      3.62 o 
  -1  10   6        0.02       -3.23      2.79 o 
   0  10   6       76.42       69.02      6.99 o 
   1  10   6        2.96       -1.48      1.74 o 
   2  10   6        4.99        6.89      2.37 o 
   3  10   6       39.60       38.12      4.65 o 
   4  10   6       16.82       15.05      6.45 o 
   5  10   6        1.45       -3.23      5.91 o 
  -5  11   6        8.89        8.44      3.38 o 
  -4  11   6        1.08        2.88      2.82 o 
  -3  11   6        4.56        7.23      2.82 o 
  -2  11   6        1.24        2.34      2.44 o 
  -1  11   6       47.95       48.50      4.74 o 
   0  11   6       54.75       62.13      5.12 o 
   1  11   6       19.97       16.37      3.42 o 
   2  11   6        0.86       -3.08      2.05 o 
   3  11   6       35.02       34.56      4.65 o 
   4  11   6        0.36        2.69      5.91 o 
  -4  12   6        1.61        7.15      3.24 o 
  -3  12   6       61.15       66.15      6.47 o 
  -2  12   6        3.57        4.02      3.21 o 
  -1  12   6        5.36        5.88      2.97 o 
   0  12   6       19.93       14.02      3.80 o 
   1  12   6       13.23       20.39      3.98 o 
   2  12   6        0.12       -0.54      3.76 o 
   3  12   6       28.01       34.34     10.75 o 
  -3  13   6       12.59       11.53      4.13 o 
  -2  13   6        2.19        3.20      3.60 o 
  -1  13   6        0.02       -4.25      2.83 o 
   0  13   6        4.77        3.19      3.21 o 
   1  13   6        4.10        1.34      5.11 o 
   2  13   6        4.45        5.91      4.84 o 
  -2  14   6        7.13       11.29      4.18 o 
  -1  14   6        1.48        1.81      3.76 o 
   0  14   6        0.05        0.27      4.57 o 
  -8   1   7       45.78       43.01      8.07 o 
  -7   1   7       91.75       89.38      6.05 o 
  -6   1   7        0.11       -1.30      2.13 o 
  -5   1   7       75.93       76.78      3.54 o 
  -4   1   7        8.70        9.83      1.71 o 
  -3   1   7      173.46      190.23      3.94 o 
  -2   1   7       79.18       81.82      3.97 o 
  -1   1   7     1065.23     1061.52     18.60 o 
   0   1   7     3547.83     3794.15     46.04 o 
   1   1   7     3914.80     4060.77     49.02 o 
   2   1   7      542.05      480.78      8.97 o 
   3   1   7       84.98       69.69      4.18 o 
   4   1   7       14.40       22.39      3.42 o 
   5   1   7       58.34       61.46     14.25 o 
   6   1   7        8.10        4.04      3.98 o 
   7   1   7       15.94        7.90      4.36 o 
  -8   2   7       23.91       27.42      7.53 o 
  -7   2   7        4.81        7.48      2.76 o 
  -6   2   7       45.84       39.74      6.07 o 
  -5   2   7        1.69       -1.02      1.50 o 
  -4   2   7      168.24      163.76      4.43 o 
  -3   2   7       10.89       11.59      1.41 o 
  -2   2   7      433.11      384.47      7.20 o 
  -1   2   7      244.95      232.64      4.69 o 
   0   2   7       21.46        9.29      1.13 o 
   1   2   7       22.15       24.19      1.36 o 
   2   2   7      926.51      886.01     13.80 o 
   3   2   7      297.93      279.84      7.97 o 
   4   2   7      257.86      251.23      7.55 o 
   5   2   7        2.64       -2.77      3.95 o 
   6   2   7        1.59       -0.27      3.80 o 
   7   2   7        3.33       10.00      4.74 o 
  -8   3   7        0.00        4.84      5.91 o 
  -7   3   7       10.83       12.07      3.02 o 
  -6   3   7        2.89        5.77      2.26 o 
  -5   3   7       56.55       56.69      3.77 o 
  -4   3   7       72.70       77.52      2.79 o 
  -3   3   7      133.37      130.56      3.73 o 
  -2   3   7        0.71        4.57      1.19 o 
  -1   3   7       35.66       35.30      2.95 o 
   0   3   7        0.19        4.79      1.78 o 
   1   3   7       87.25       85.50      2.27 o 
   2   3   7        0.83       -1.08      0.81 o 
   3   3   7       64.95       56.99      3.39 o 
   4   3   7       60.13       59.63      4.67 o 
   5   3   7      105.76      107.06      5.36 o 
   6   3   7       70.82       63.47      6.84 o 
   7   3   7       13.27       12.33      5.50 o 
  -8   4   7        0.45       -7.26      4.84 o 
  -7   4   7       21.29       23.02      3.39 o 
  -6   4   7       22.80       27.04      5.99 o 
  -5   4   7      387.94      381.55      9.53 o 
  -4   4   7      172.77      193.18      6.14 o 
  -3   4   7       85.92       98.33      3.36 o 
  -2   4   7       19.41       18.32      1.67 o 
  -1   4   7      201.11      201.90      5.44 o 
   0   4   7      135.92      128.37      3.32 o 
   1   4   7       64.89       55.34      2.27 o 
   2   4   7       44.32       43.66      2.56 o 
   3   4   7      536.70      521.40     13.79 o 
   4   4   7        0.59       -3.32      2.21 o 
   5   4   7        5.02        4.49      6.18 o 
   6   4   7       24.84       27.30      5.66 o 
  -8   5   7        0.05        1.08      6.45 o 
  -7   5   7       12.47        9.12      3.07 o 
  -6   5   7        0.18       -0.65      2.33 o 
  -5   5   7       33.82       40.71      3.52 o 
  -4   5   7      233.26      247.26      7.06 o 
  -3   5   7      537.36      538.96      9.71 o 
  -2   5   7       76.52       92.05      3.05 o 
  -1   5   7      319.63      291.41      5.91 o 
   0   5   7      112.53      105.68      3.14 o 
   1   5   7      357.59      368.13      6.84 o 
   2   5   7       99.28       94.36      3.17 o 
   3   5   7     1033.55     1066.09     20.63 o 
   4   5   7        6.79        5.91      5.91 o 
   5   5   7      446.08      473.42     15.61 o 
   6   5   7       79.99       73.98     11.02 o 
  -7   6   7        5.48        2.18      3.55 o 
  -6   6   7       40.93       44.99      4.05 o 
  -5   6   7       67.59       80.27      4.57 o 
  -4   6   7       31.33       36.53      3.30 o 
  -3   6   7       43.25       51.67      3.52 o 
  -2   6   7       89.10       85.58      3.09 o 
  -1   6   7       18.87       17.37      1.78 o 
   0   6   7        4.44        4.22      1.13 o 
   1   6   7        0.19        0.54      1.13 o 
   2   6   7        1.57       -1.03      2.29 o 
   3   6   7      267.87      270.35      9.88 o 
   4   6   7       15.33       20.33      4.51 o 
   5   6   7       30.96       48.12      6.26 o 
   6   6   7        0.00        0.81      4.18 o 
  -7   7   7        8.79        7.86      3.07 o 
  -6   7   7        5.36        3.90      2.88 o 
  -5   7   7        5.36        4.10      2.74 o 
  -4   7   7        9.23        8.06      2.51 o 
  -3   7   7        0.26       -0.69      1.81 o 
  -2   7   7       28.85       35.36      3.07 o 
  -1   7   7        2.16        4.16      1.86 o 
   0   7   7      179.29      187.69      4.83 o 
   1   7   7        6.73        5.45      1.46 o 
   2   7   7      144.94      149.87      6.20 o 
   3   7   7      374.95      355.73     17.25 o 
   4   7   7       10.49        9.94      4.18 o 
   5   7   7      131.32      119.39      7.74 o 
   6   7   7       29.29       33.68      6.20 o 
  -7   8   7       11.10        7.28      3.24 o 
  -6   8   7        4.69        6.01      2.96 o 
  -5   8   7        2.51        0.47      2.33 o 
  -4   8   7        0.36       -2.61      1.74 o 
  -3   8   7       54.21       58.32      6.15 o 
  -2   8   7      122.14      122.59      8.86 o 
  -1   8   7        4.26        2.35      1.85 o 
   0   8   7       76.52       75.41      3.18 o 
   1   8   7        2.91        1.88      3.36 o 
   2   8   7      348.91      329.32     10.35 o 
   3   8   7        2.67       -1.08      4.30 o 
   4   8   7        4.85       -1.08      5.38 o 
   5   8   7       12.80       14.69      5.12 o 
  -6   9   7        3.78        2.76      2.92 o 
  -5   9   7        3.04        4.98      2.88 o 
  -4   9   7        1.24        1.12      2.33 o 
  -3   9   7        5.83        5.17      2.44 o 
  -2   9   7       63.75       51.73      3.94 o 
  -1   9   7       44.04       39.21      3.48 o 
   0   9   7        9.50       11.17      1.91 o 
   1   9   7        0.00       -1.65      1.74 o 
   2   9   7       10.39       13.56      3.36 o 
   3   9   7        4.88       11.83      5.38 o 
   4   9   7       11.67       12.90      6.45 o 
   5   9   7        2.80        9.14      6.99 o 
  -6  10   7       14.46       15.09      3.72 o 
  -5  10   7       11.52       22.39      3.57 o 
  -4  10   7        0.32       -0.41      2.51 o 
  -3  10   7       17.19       21.49      3.28 o 
  -2  10   7        0.17       -1.00      2.13 o 
  -1  10   7        7.77        9.51      2.53 o 
   0  10   7        0.12       -2.42      2.28 o 
   1  10   7        6.20       -0.28      1.97 o 
   2  10   7       33.92       35.32      4.13 o 
   3  10   7       42.53       34.95      6.99 o 
   4  10   7        0.12        5.38      5.91 o 
  -5  11   7       17.76       14.43      3.44 o 
  -4  11   7        0.09       -3.07      2.35 o 
  -3  11   7        0.64        0.17      2.51 o 
  -2  11   7        1.44       -1.33      2.26 o 
  -1  11   7       40.26       31.76      7.26 o 
   0  11   7       42.76       47.79      4.74 o 
   1  11   7       39.34       32.41      9.95 o 
   2  11   7       87.67       71.19      5.50 o 
   3  11   7       16.43        5.38      5.91 o 
   4  11   7        0.10        1.61      5.91 o 
  -4  12   7        0.02        0.88      2.82 o 
  -3  12   7        0.01       -2.57      2.44 o 
  -2  12   7        6.34        4.68      3.21 o 
  -1  12   7       12.55       10.24      3.48 o 
   0  12   7        0.40        0.95      3.21 o 
   1  12   7        0.13       -2.07      2.58 o 
   2  12   7        2.73       -0.54      3.76 o 
   3  12   7        4.31        1.61      5.38 o 
  -3  13   7        0.75       -3.23      3.42 o 
  -2  13   7        1.66       -2.94      4.84 o 
  -1  13   7       21.08       28.05      4.74 o 
   0  13   7        0.27       -0.34      2.97 o 
   1  13   7        0.56       -0.79      3.08 o 
   2  13   7        6.58        2.15      3.76 o 
  -7   0   8       13.86        9.14      3.42 o 
  -6   0   8        9.51       11.11      3.36 o 
  -5   0   8       10.65        7.06      2.96 o 
  -4   0   8        3.31        0.93      2.06 o 
  -3   0   8       50.48       56.26      3.80 o 
  -2   0   8       19.35       20.53      2.45 o 
  -1   0   8      729.19      776.62     17.37 o 
   0   0   8      201.79      288.56      6.28 o 
   1   0   8     1695.75     1785.69     35.07 o 
   2   0   8       24.33       14.52      3.23 o 
   3   0   8      536.54      556.20     21.06 o 
   4   0   8       15.53       17.20      4.84 o 
   5   0   8       22.71       18.28      5.91 o 
   6   0   8       55.92       59.69      9.14 o 
  -8   1   8        9.54        8.34      3.07 o 
  -7   1   8        7.58        6.45      3.60 o 
  -6   1   8        0.11       -2.39      2.01 o 
  -5   1   8       57.57       49.66      4.68 o 
  -4   1   8      122.49      135.26      4.29 o 
  -3   1   8        0.43       -0.27      1.08 o 
  -2   1   8      346.73      370.45      7.06 o 
  -1   1   8      685.25      738.00     13.72 o 
   0   1   8     1499.72     1590.13     20.19 o 
   1   1   8        1.74        7.42      1.23 o 
   2   1   8       99.88       93.35      3.73 o 
   3   1   8       30.70       25.69      6.45 o 
   4   1   8        0.12       -1.57      2.96 o 
   5   1   8       36.07       34.94      4.74 o 
   6   1   8       13.93        9.65      3.98 o 
  -8   2   8       11.38        9.12      4.06 o 
  -7   2   8        1.80       -3.18      2.37 o 
  -6   2   8       38.56       29.24      3.56 o 
  -5   2   8       92.28       81.18      4.29 o 
  -4   2   8        8.40        5.99      2.64 o 
  -3   2   8       53.74       41.39      2.89 o 
  -2   2   8        0.71       -0.91      0.98 o 
  -1   2   8      100.16      100.97      3.05 o 
   0   2   8       62.89       66.78      2.38 o 
   1   2   8      290.80      279.33      4.74 o 
   2   2   8      213.59      212.00      6.01 o 
   3   2   8      241.24      228.34      6.73 o 
   4   2   8        0.86       -2.80      3.45 o 
   5   2   8        4.47        0.86      2.68 o 
   6   2   8       17.53       21.34      5.64 o 
  -8   3   8        0.88        6.45      3.87 o 
  -7   3   8        0.11       -2.59      2.36 o 
  -6   3   8        5.35        1.36      2.57 o 
  -5   3   8       32.93       21.92      2.96 o 
  -4   3   8       29.14       31.04      2.53 o 
  -3   3   8        4.82        2.18      1.26 o 
  -2   3   8       62.92       53.39      2.40 o 
  -1   3   8      744.38      710.87     11.53 o 
   0   3   8      392.73      403.72      7.17 o 
   1   3   8       62.19       46.81      1.81 o 
   2   3   8      756.06      755.90     15.10 o 
   3   3   8        3.95        0.00      2.28 o 
   4   3   8      607.96      585.59     16.11 o 
   5   3   8       36.02       51.56      5.88 o 
   6   3   8       31.14       33.83      6.18 o 
  -8   4   8        5.95       11.47      4.37 o 
  -7   4   8       72.02       59.32      4.78 o 
  -6   4   8        0.07       -2.84      3.33 o 
  -5   4   8       13.62       10.63      2.44 o 
  -4   4   8       28.71       27.65      2.39 o 
  -3   4   8        9.42        7.69      1.94 o 
  -2   4   8       27.37       31.04      3.34 o 
  -1   4   8        0.26       -0.50      0.91 o 
   0   4   8       16.11       14.00      1.46 o 
   1   4   8       25.56       30.33      1.61 o 
   2   4   8      296.54      292.46      6.03 o 
   3   4   8       13.60       14.88      2.76 o 
   4   4   8      127.80      134.49      7.61 o 
   5   4   8       16.39       21.70      4.94 o 
   6   4   8       40.85       45.47      6.46 o 
  -7   5   8       28.42       35.54      4.03 o 
  -6   5   8        0.21        0.95      2.44 o 
  -5   5   8       69.95       57.04      6.60 o 
  -4   5   8        7.71        9.50      2.70 o 
  -3   5   8        0.12        0.53      1.22 o 
  -2   5   8       95.07       98.39      3.32 o 
  -1   5   8       53.28       56.37      2.54 o 
   0   5   8      184.87      190.06      4.54 o 
   1   5   8       61.80       59.74      2.50 o 
   2   5   8      401.07      439.40      8.33 o 
   3   5   8      270.33      268.87      8.23 o 
   4   5   8      477.05      479.43     21.57 o 
   5   5   8        7.51        5.47      4.13 o 
   6   5   8       11.90       21.02      5.88 o 
  -7   6   8       31.29       27.46      3.89 o 
  -6   6   8       71.45       85.45      8.38 o 
  -5   6   8        9.86        8.39      2.53 o 
  -4   6   8       97.68       95.34      6.12 o 
  -3   6   8       53.90       55.98      6.83 o 
  -2   6   8       25.68       27.50      2.97 o 
  -1   6   8      147.68      145.86      4.20 o 
   0   6   8      114.78      112.57      3.77 o 
   1   6   8      182.43      186.61      4.68 o 
   2   6   8      160.60      158.90      5.30 o 
   3   6   8       90.95       80.09      5.89 o 
   4   6   8       30.69       27.63      6.18 o 
   5   6   8        0.02        2.10      3.98 o 
   6   6   8       11.46        7.36      4.90 o 
  -7   7   8        2.92       -0.68      2.70 o 
  -6   7   8       22.27       29.82      4.50 o 
  -5   7   8       11.43        9.65      2.88 o 
  -4   7   8       21.68       13.96      2.82 o 
  -3   7   8       13.29        9.36      2.28 o 
  -2   7   8       19.97       22.90      3.24 o 
  -1   7   8       86.13       86.61      3.28 o 
   0   7   8        5.12        0.29      1.47 o 
   1   7   8       33.78       37.49      2.59 o 
   2   7   8      212.74      215.91      8.88 o 
   3   7   8      122.09      122.12      9.68 o 
   4   7   8       62.55       77.18      6.65 o 
   5   7   8        3.15       -1.08      4.30 o 
  -7   8   8        2.25        4.95      3.20 o 
  -6   8   8        8.81        7.21      3.11 o 
  -5   8   8       12.41       16.59      3.30 o 
  -4   8   8       13.62       10.73      2.66 o 
  -3   8   8       66.99       77.05      4.57 o 
  -2   8   8        1.58       -0.67      2.76 o 
  -1   8   8       65.57       68.85      4.56 o 
   0   8   8       13.56       13.27      2.17 o 
   1   8   8       81.04       96.92      4.33 o 
   2   8   8       69.20       66.80      9.14 o 
   3   8   8       36.43       34.41      7.53 o 
   4   8   8        1.50        1.61      5.38 o 
   5   8   8        1.42        0.54      4.18 o 
  -6   9   8       19.52       18.91      3.68 o 
  -5   9   8        2.14       -2.29      2.51 o 
  -4   9   8       30.45       37.31      4.00 o 
  -3   9   8        2.58        3.37      2.31 o 
  -2   9   8      126.68      135.93      6.01 o 
  -1   9   8      107.17       88.62      6.09 o 
   0   9   8      128.41      125.31      4.41 o 
   1   9   8      249.41      249.85      7.14 o 
   2   9   8      276.87      269.40      9.43 o 
   3   9   8        0.73        2.15      4.84 o 
   4   9   8       21.54       22.58      7.53 o 
   5   9   8        2.79        1.61      6.45 o 
  -6  10   8        0.07       -0.22      3.07 o 
  -5  10   8        0.30       -2.96      2.65 o 
  -4  10   8        4.03        1.11      2.43 o 
  -3  10   8        0.19       -1.51      2.43 o 
  -2  10   8        8.31        9.59      2.76 o 
  -1  10   8        1.53       -0.05      2.37 o 
   0  10   8       12.07        3.73      2.83 o 
   1  10   8       43.37       35.49      3.39 o 
   2  10   8       18.98       15.88      3.48 o 
   3  10   8        1.22       -1.61      4.84 o 
   4  10   8        4.53       -0.54      6.45 o 
  -5  11   8        0.24       -1.75      2.55 o 
  -4  11   8        0.03       -1.02      2.51 o 
  -3  11   8       24.64       22.96      3.70 o 
  -2  11   8       36.97       38.88      4.10 o 
  -1  11   8        0.92        4.00      2.97 o 
   0  11   8        1.74       -2.89      2.45 o 
   1  11   8       62.62       65.90      5.50 o 
   2  11   8       13.23       15.07      4.57 o 
   3  11   8        4.62       -5.91      4.30 o 
  -4  12   8        0.35        2.64      3.07 o 
  -3  12   8        1.70        0.67      2.76 o 
  -2  12   8        1.68       -2.89      2.97 o 
  -1  12   8       25.73       27.82      4.65 o 
   0  12   8        8.46        5.38      4.30 o 
   1  12   8       46.68       62.10      5.66 o 
   2  12   8        2.81        8.60      4.84 o 
  -3  13   8        0.04       -0.81      3.42 o 
  -2  13   8        4.64       -1.40      5.11 o 
  -1  13   8        3.79       -2.97      3.21 o 
   0  13   8        1.24        1.26      3.23 o 
   1  13   8        2.04        2.21      3.17 o 
  -8   1   9        1.27       -0.19      2.89 o 
  -7   1   9        7.75        3.76      3.36 o 
  -6   1   9        0.53        0.47      2.26 o 
  -5   1   9       97.87      109.81      4.89 o 
  -4   1   9        1.76        1.94      1.58 o 
  -3   1   9      434.69      403.59      8.08 o 
  -2   1   9     1318.75     1324.34     19.94 o 
  -1   1   9     1029.43     1024.08     18.54 o 
   0   1   9       24.59       18.56      1.42 o 
   1   1   9      109.81      103.19      2.54 o 
   2   1   9       80.25       69.94      3.93 o 
   3   1   9      338.68      323.37      8.61 o 
   4   1   9        0.12       -2.52      2.45 o 
   5   1   9       72.29       80.12      5.22 o 
   6   1   9        0.27       -4.02      2.68 o 
  -8   2   9        4.59        3.27      2.88 o 
  -7   2   9        0.67       -3.16      3.41 o 
  -6   2   9       11.25        8.71      2.76 o 
  -5   2   9        0.29        0.23      2.05 o 
  -4   2   9       30.61       30.86      2.99 o 
  -3   2   9        1.83        0.00      1.19 o 
  -2   2   9       74.38       76.10      4.89 o 
  -1   2   9        0.32        0.23      0.91 o 
   0   2   9     1421.93     1390.54     20.23 o 
   1   2   9      169.28      166.41      3.50 o 
   2   2   9      336.88      309.29      7.88 o 
   3   2   9       38.39       39.08      6.38 o 
   4   2   9       93.21      101.70      5.89 o 
   5   2   9       30.86       29.48      4.84 o 
   6   2   9        4.70        4.57      4.18 o 
  -8   3   9        4.73        5.83      2.92 o 
  -7   3   9        0.87       -3.55      2.36 o 
  -6   3   9        0.94       -3.16      2.26 o 
  -5   3   9       18.33       13.04      2.27 o 
  -4   3   9        6.35        6.47      2.95 o 
  -3   3   9        6.74        7.62      1.67 o 
  -2   3   9        0.33       -0.66      0.98 o 
  -1   3   9       46.13       48.33      2.40 o 
   0   3   9       46.21       47.61      2.18 o 
   1   3   9        3.55        5.83      1.14 o 
   2   3   9       61.10       55.40      3.48 o 
   3   3   9      418.05      417.42     10.37 o 
   4   3   9      260.15      250.81      7.82 o 
   5   3   9        4.48        0.81      3.42 o 
   6   3   9        0.51       -5.86      3.98 o 
  -8   4   9        3.54        0.04      2.99 o 
  -7   4   9       47.46       50.42      4.57 o 
  -6   4   9        5.43        2.93      2.51 o 
  -5   4   9        5.39        5.24      3.52 o 
  -4   4   9        0.05       -1.31      1.55 o 
  -3   4   9        7.75       11.04      1.78 o 
  -2   4   9       52.49       61.17      2.69 o 
  -1   4   9       73.70       71.02      2.87 o 
   0   4   9       81.08       82.07      3.97 o 
   1   4   9      182.15      173.66      4.29 o 
   2   4   9        9.97        3.06      3.64 o 
   3   4   9      170.41      172.11     10.50 o 
   4   4   9        4.25        5.00      2.89 o 
   5   4   9        0.21       -3.00      4.30 o 
   6   4   9       11.97       17.39      5.42 o 
  -7   5   9       15.86       13.93      5.33 o 
  -6   5   9       93.09       96.42      5.22 o 
  -5   5   9       58.54       46.09      4.60 o 
  -4   5   9        6.85        1.47      1.87 o 
  -3   5   9      100.00       94.34      3.56 o 
  -2   5   9       58.61       62.96      2.87 o 
  -1   5   9      243.14      248.62      5.55 o 
   0   5   9        9.96       10.42      1.65 o 
   1   5   9     2824.37     2800.32     39.08 o 
   2   5   9        0.13        5.39      3.16 o 
   3   5   9      674.99      697.69     15.06 o 
   4   5   9      214.84      226.01     11.30 o 
   5   5   9       19.06       29.04      8.33 o 
   6   5   9        7.89        9.35      4.90 o 
  -7   6   9       17.54       17.06      4.21 o 
  -6   6   9       22.09       22.29      3.61 o 
  -5   6   9        4.80       -0.56      2.18 o 
  -4   6   9       11.22        8.60      2.51 o 
  -3   6   9        0.42       -2.55      2.12 o 
  -2   6   9        1.84        1.00      1.46 o 
  -1   6   9        4.99        3.85      1.58 o 
   0   6   9       13.31       18.27      2.41 o 
   1   6   9      605.34      622.97     10.88 o 
   2   6   9       81.99       73.70      5.32 o 
   3   6   9       11.32       24.42      4.36 o 
   4   6   9        7.82        9.00      3.60 o 
   5   6   9        8.76        3.90      4.36 o 
  -7   7   9        0.50       -2.33      2.76 o 
  -6   7   9       10.87        9.95      3.14 o 
  -5   7   9        0.06       -2.13      2.23 o 
  -4   7   9        1.02       -1.63      2.28 o 
  -3   7   9        0.23       -4.33      2.91 o 
  -2   7   9       27.57       28.64      3.14 o 
  -1   7   9        5.27        2.96      1.63 o 
   0   7   9       62.96       63.20      4.66 o 
   1   7   9      562.47      579.26     10.60 o 
   2   7   9       43.63       36.56      6.45 o 
   3   7   9      203.33      188.93     12.38 o 
   4   7   9       34.23       23.86      4.74 o 
   5   7   9       22.17       29.86      5.70 o 
  -6   8   9        0.01       -3.69      2.46 o 
  -5   8   9        4.93        3.69      2.77 o 
  -4   8   9       22.12       19.52      3.14 o 
  -3   8   9        2.70        1.08      2.13 o 
  -2   8   9       61.16       48.43      5.33 o 
  -1   8   9        6.52        1.00      2.64 o 
   0   8   9      176.09      177.71     11.65 o 
   1   8   9        2.03        0.55      1.81 o 
   2   8   9        0.20       -3.28      2.19 o 
   3   8   9        0.33       -3.76      4.30 o 
   4   8   9       30.17       40.32      8.06 o 
   5   8   9        1.30       -1.88      5.64 o 
  -6   9   9        1.14       -1.43      2.88 o 
  -5   9   9        1.25       -2.79      2.38 o 
  -4   9   9       30.25       31.46      3.89 o 
  -3   9   9       25.63       21.72      3.24 o 
  -2   9   9       33.90       27.32      3.39 o 
  -1   9   9        3.77        1.29      2.26 o 
   0   9   9        2.48        5.64      2.09 o 
   1   9   9        1.82        3.87      2.30 o 
   2   9   9       14.60       11.61      3.21 o 
   3   9   9        4.20       -1.61      4.84 o 
   4   9   9        0.05       -0.54      5.38 o 
  -5  10   9        0.95       -2.35      2.75 o 
  -4  10   9        0.81       -1.50      2.65 o 
  -3  10   9        3.27       -0.64      2.37 o 
  -2  10   9        1.62        0.79      2.53 o 
  -1  10   9       62.63       44.30      4.01 o 
   0  10   9       11.84       15.85      3.60 o 
   1  10   9       25.74       14.74      3.42 o 
   2  10   9        7.77        8.16      2.97 o 
   3  10   9        2.28       -1.08      4.84 o 
   4  10   9        5.63        5.91      5.91 o 
  -5  11   9        0.54        1.25      3.14 o 
  -4  11   9        0.50       -2.78      2.99 o 
  -3  11   9       20.26       13.10      3.48 o 
  -2  11   9       48.19       44.69      9.27 o 
  -1  11   9       14.39       11.62      7.53 o 
   0  11   9       36.76       30.38      8.60 o 
   1  11   9       16.55       19.89      4.84 o 
   2  11   9        2.68       -3.67      2.45 o 
   3  11   9        6.22        3.76      5.38 o 
  -4  12   9        1.62        0.81      3.30 o 
  -3  12   9        0.04       -3.59      2.68 o 
  -2  12   9        1.17        6.61      3.74 o 
  -1  12   9        1.02        1.23      3.21 o 
   0  12   9        4.33        2.72      3.08 o 
   1  12   9       10.08       10.75      4.84 o 
   2  12   9        4.50       11.83      4.84 o 
  -2  13   9        0.70       -1.29      3.76 o 
  -1  13   9        1.43        2.18      3.48 o 
   0  13   9        3.82        2.09      3.08 o 
  -7   0  10        1.36       -0.70      3.21 o 
  -6   0  10        0.24       -3.23      2.66 o 
  -5   0  10       55.29       48.39      4.74 o 
  -4   0  10       93.72       80.07      5.12 o 
  -3   0  10       28.67       30.35      3.42 o 
  -2   0  10      230.51      245.95      7.97 o 
  -1   0  10     1459.41     1516.27     31.44 o 
   0   0  10       49.49       65.61      5.38 o 
   1   0  10      223.97      237.06      6.74 o 
   2   0  10        0.02       -3.76      2.69 o 
   3   0  10      271.11      267.70     13.47 o 
   4   0  10       34.68       29.03      5.91 o 
   5   0  10        1.06       -5.91      4.84 o 
   6   0  10        2.43        2.15      5.38 o 
  -8   1  10        0.49       -2.43      2.89 o 
  -7   1  10        3.17        3.88      6.18 o 
  -6   1  10       28.44       30.10      3.82 o 
  -5   1  10        0.96        0.02      1.87 o 
  -4   1  10       51.20       47.68      3.18 o 
  -3   1  10      197.82      221.98      5.87 o 
  -2   1  10      229.05      217.73      6.20 o 
  -1   1  10       99.19      102.26      4.01 o 
   0   1  10       10.61       13.15      1.32 o 
   1   1  10        4.21        5.17      1.35 o 
   2   1  10        6.13        9.00      2.17 o 
   3   1  10       18.90       10.72      5.08 o 
   4   1  10      121.68      116.23      5.28 o 
   5   1  10       10.37        2.95      2.89 o 
   6   1  10       39.98       56.13     12.72 o 
  -8   2  10        1.97       -1.08      2.79 o 
  -7   2  10        1.15        0.77      2.68 o 
  -6   2  10        0.06       -1.20      2.33 o 
  -5   2  10        1.02       -1.61      1.73 o 
  -4   2  10        0.33       -2.23      1.49 o 
  -3   2  10       39.43       45.93      2.84 o 
  -2   2  10        7.65        8.43      1.94 o 
  -1   2  10      490.09      496.77      8.99 o 
   0   2  10        0.06       -0.23      1.13 o 
   1   2  10       59.57       56.67      2.50 o 
   2   2  10        1.25       -3.14      2.09 o 
   3   2  10        2.00        3.76      3.23 o 
   4   2  10       12.33       12.16      2.99 o 
   5   2  10        1.40        0.45      2.85 o 
   6   2  10        0.17        1.22      7.26 o 
  -8   3  10        1.34       -0.17      3.13 o 
  -7   3  10       10.23        2.49      2.70 o 
  -6   3  10        8.46        4.88      2.68 o 
  -5   3  10        1.89       -2.96      1.97 o 
  -4   3  10        4.82        3.00      1.77 o 
  -3   3  10      132.85      125.24      4.07 o 
  -2   3  10       68.50       72.66      3.02 o 
  -1   3  10        4.13        4.77      1.40 o 
   0   3  10     1433.31     1458.37     21.57 o 
   1   3  10       27.10       28.57      2.06 o 
   2   3  10      670.63      649.82     13.93 o 
   3   3  10        3.66        0.56      2.37 o 
   4   3  10       67.50       72.95      4.90 o 
   5   3  10        1.75       -2.15      3.76 o 
   6   3  10       42.72       44.52      6.43 o 
  -7   4  10        5.79        2.34      2.88 o 
  -6   4  10        9.22       14.56      3.14 o 
  -5   4  10        3.45       -0.84      2.13 o 
  -4   4  10        1.03       -1.05      1.50 o 
  -3   4  10        0.56        1.03      1.40 o 
  -2   4  10       20.56       19.53      2.09 o 
  -1   4  10        4.17        4.49      1.43 o 
   0   4  10      258.79      272.13      5.94 o 
   1   4  10      119.62      119.58      6.63 o 
   2   4  10      685.78      689.50     14.66 o 
   3   4  10       33.45       38.13      5.31 o 
   4   4  10       14.30        8.99      3.02 o 
   5   4  10       17.81        6.33      4.26 o 
  -7   5  10       11.50        9.33      3.27 o 
  -6   5  10        3.17        5.38      3.80 o 
  -5   5  10        0.41       -3.05      3.63 o 
  -4   5  10       20.57       19.16      2.96 o 
  -3   5  10        8.92        9.36      3.18 o 
  -2   5  10       86.81       91.51      6.83 o 
  -1   5  10       93.95       99.41      5.62 o 
   0   5  10      672.34      701.72     11.94 o 
   1   5  10      277.34      272.85      9.84 o 
   2   5  10      769.48      786.16     16.43 o 
   3   5  10        3.59        6.39      2.93 o 
   4   5  10        3.77        4.10      3.76 o 
   5   5  10        2.72       -2.15      3.80 o 
  -7   6  10        0.02       -2.38      2.76 o 
  -6   6  10        7.71        4.96      2.96 o 
  -5   6  10        3.02        0.75      2.33 o 
  -4   6  10        0.25       -3.02      2.01 o 
  -3   6  10       60.25       50.82      3.77 o 
  -2   6  10       35.16       36.37      3.26 o 
  -1   6  10        1.93        1.75      1.61 o 
   0   6  10       18.29       28.90      2.50 o 
   1   6  10       44.71       36.70      3.32 o 
   2   6  10      357.23      351.62     11.62 o 
   3   6  10       23.92       28.15      4.84 o 
   4   6  10        4.32       -0.96      3.60 o 
   5   6  10       44.90       33.79      7.26 o 
  -7   7  10        4.68        3.54      3.27 o 
  -6   7  10        0.27       -3.11      2.51 o 
  -5   7  10        0.16       -0.27      2.65 o 
  -4   7  10        9.93       11.37      4.16 o 
  -3   7  10       39.69       40.20      4.21 o 
  -2   7  10        2.31       -1.28      2.45 o 
  -1   7  10        9.44        6.77      1.98 o 
   0   7  10      370.27      356.92     11.20 o 
   1   7  10       89.20       91.59      4.50 o 
   2   7  10       27.12       28.49      6.45 o 
   3   7  10       11.48        9.68      5.38 o 
   4   7  10       15.25       21.70      9.41 o 
   5   7  10        0.11       -1.38      3.98 o 
  -6   8  10        0.01       -2.75      2.55 o 
  -5   8  10        8.77       12.66      3.24 o 
  -4   8  10        1.95        0.48      2.57 o 
  -3   8  10       33.05       34.45      3.64 o 
  -2   8  10        7.56        6.74      2.98 o 
  -1   8  10       13.44       12.61      2.89 o 
   0   8  10       67.01       62.40      3.45 o 
   1   8  10       22.40       12.79      6.72 o 
   2   8  10       25.10       29.03      6.45 o 
   3   8  10       17.49       16.13      5.91 o 
   4   8  10       25.87        8.60      6.45 o 
  -6   9  10        5.00        7.31      3.46 o 
  -5   9  10        2.00        3.13      3.02 o 
  -4   9  10       34.24       44.07      8.49 o 
  -3   9  10       65.99       58.36      4.64 o 
  -2   9  10       47.97       61.94      5.22 o 
  -1   9  10       77.35       81.44      4.90 o 
   0   9  10      178.88      194.06      5.70 o 
   1   9  10        3.04        0.17      2.45 o 
   2   9  10       37.90       26.34      5.91 o 
   3   9  10        0.70        1.08      4.84 o 
   4   9  10       59.65       62.91     10.22 o 
  -5  10  10        1.66       -0.86      2.88 o 
  -4  10  10        3.57        4.97      3.16 o 
  -3  10  10        1.78       -0.08      2.65 o 
  -2  10  10       16.17        8.72      2.99 o 
  -1  10  10       15.72       14.53      2.99 o 
   0  10  10        5.93        3.39      2.97 o 
   1  10  10        1.54        0.54      2.66 o 
   2  10  10       12.38        8.60      4.84 o 
   3  10  10       10.02       18.28      6.45 o 
  -4  11  10        9.38        7.09      3.30 o 
  -3  11  10        0.16       -2.34      2.65 o 
  -2  11  10        2.42        1.72      2.68 o 
  -1  11  10       35.13       38.92     10.22 o 
   0  11  10       13.80       15.33      4.57 o 
   1  11  10        0.38        0.00      3.23 o 
   2  11  10        4.94        5.38      5.38 o 
  -3  12  10        9.01       11.66      3.48 o 
  -2  12  10        4.63       -3.46      3.36 o 
  -1  12  10       37.58       42.95      9.68 o 
   0  12  10        4.54        2.03      3.36 o 
   1  12  10       33.65       34.95      6.45 o 
  -8   1  11        0.30        0.67      2.99 o 
  -7   1  11       25.69       15.92      5.38 o 
  -6   1  11        1.00       -1.61      2.17 o 
  -5   1  11       31.26       26.03      3.41 o 
  -4   1  11      257.90      258.35      6.65 o 
  -3   1  11       34.08       31.15      2.61 o 
  -2   1  11        4.66        6.45      1.86 o 
  -1   1  11      193.42      184.71      4.74 o 
   0   1  11       31.40       34.48      2.23 o 
   1   1  11      299.76      283.19      7.43 o 
   2   1  11       42.90       43.21      3.63 o 
   3   1  11      278.43      258.55      7.87 o 
   4   1  11        3.37        1.97      2.48 o 
   5   1  11      127.59      114.59      7.23 o 
  -7   2  11        0.00       -2.32      2.68 o 
  -6   2  11        0.09       -0.90      2.36 o 
  -5   2  11       20.44       12.00      2.45 o 
  -4   2  11       52.22       57.99      3.57 o 
  -3   2  11        2.00        1.48      1.61 o 
  -2   2  11      394.21      394.45      8.06 o 
  -1   2  11       13.74       11.89      1.85 o 
   0   2  11      299.66      274.76      5.94 o 
   1   2  11       55.11       48.56      3.21 o 
   2   2  11      284.41      259.96      7.45 o 
   3   2  11       19.79       18.28      3.20 o 
   4   2  11        5.91        8.20      2.99 o 
   5   2  11        8.06        7.46      3.30 o 
  -7   3  11        1.34       -2.23      2.57 o 
  -6   3  11        2.24       -2.15      2.37 o 
  -5   3  11        0.60       -1.12      1.73 o 
  -4   3  11        0.22       -2.42      1.61 o 
  -3   3  11       18.75       18.05      2.24 o 
  -2   3  11      114.96      125.18      4.15 o 
  -1   3  11       77.25       87.02      3.37 o 
   0   3  11       13.53        8.99      1.82 o 
   1   3  11      314.29      325.45     10.02 o 
   2   3  11      219.88      194.63      6.42 o 
   3   3  11        3.66       -1.42      2.33 o 
   4   3  11       18.68       10.75      3.16 o 
   5   3  11        2.31        0.54      6.99 o 
  -7   4  11        2.16        2.65      2.89 o 
  -6   4  11        0.47       -0.94      2.51 o 
  -5   4  11        0.25       -5.74      3.82 o 
  -4   4  11        8.65        9.96      2.21 o 
  -3   4  11       20.15       22.88      2.88 o 
  -2   4  11        0.35        0.73      1.58 o 
  -1   4  11       49.25       47.34      2.87 o 
   0   4  11       61.93       55.72      3.96 o 
   1   4  11      357.22      364.85     11.62 o 
   2   4  11       10.36        8.50      2.57 o 
   3   4  11        2.50       -1.64      2.41 o 
   4   4  11       55.70       65.03      6.26 o 
   5   4  11        0.17       -0.61      4.03 o 
  -7   5  11        5.67        1.05      2.88 o 
  -6   5  11        0.74       -2.36      2.51 o 
  -5   5  11       10.27        8.46      2.88 o 
  -4   5  11        7.32        9.60      2.51 o 
  -3   5  11      205.45      203.98      5.75 o 
  -2   5  11        6.03        7.77      2.09 o 
  -1   5  11     2307.80     2320.87     43.03 o 
   0   5  11       44.13       41.92      3.26 o 
   1   5  11      299.29      307.79      8.08 o 
   2   5  11      178.62      192.09      6.51 o 
   3   5  11       27.56       34.31      3.70 o 
   4   5  11        5.45        6.37      7.26 o 
   5   5  11       10.38        8.69      4.65 o 
  -7   6  11        0.99       -3.77      2.82 o 
  -6   6  11        0.34       -5.26      3.51 o 
  -5   6  11        0.58       -1.17      3.44 o 
  -4   6  11        0.14       -3.19      2.13 o 
  -3   6  11       21.58       23.02      3.82 o 
  -2   6  11        6.37        9.89      2.50 o 
  -1   6  11      288.69      316.44      7.29 o 
   0   6  11      135.81      126.82      4.41 o 
   1   6  11      216.27      240.93      7.05 o 
   2   6  11       96.72       91.73      6.09 o 
   3   6  11        0.80        0.06      3.49 o 
   4   6  11       27.62       31.27      8.87 o 
   5   6  11        3.00        3.41      4.36 o 
  -6   7  11        0.08       -3.30      2.36 o 
  -5   7  11        0.50       -0.48      2.51 o 
  -4   7  11        1.19       -2.22      2.28 o 
  -3   7  11        5.64        6.06      2.76 o 
  -2   7  11        6.98        7.44      2.51 o 
  -1   7  11      354.62      357.54      7.90 o 
   0   7  11       62.08       61.55      5.67 o 
   1   7  11      198.34      201.55      6.41 o 
   2   7  11        0.47       -5.38      3.76 o 
   3   7  11       34.03       34.95      7.53 o 
   4   7  11       24.20       29.19      5.32 o 
  -6   8  11        0.20       -0.65      2.88 o 
  -5   8  11        5.51        2.30      3.02 o 
  -4   8  11       16.27       15.18      3.24 o 
  -3   8  11        2.80        3.16      2.53 o 
  -2   8  11       15.92       11.52      2.86 o 
  -1   8  11        0.68        0.81      2.21 o 
   0   8  11       21.42       25.48      2.67 o 
   1   8  11       20.36       14.45      3.36 o 
   2   8  11       40.18       45.70      8.06 o 
   3   8  11        8.50       13.98      6.45 o 
   4   8  11        7.30        7.53      6.45 o 
  -5   9  11        3.20        2.73      2.88 o 
  -4   9  11       12.55        7.09      3.14 o 
  -3   9  11        7.34        3.72      2.76 o 
  -2   9  11       20.90       16.17      3.16 o 
  -1   9  11        0.99       -2.18      2.13 o 
   0   9  11        3.22       -0.18      2.17 o 
   1   9  11        7.35        7.42      2.83 o 
   2   9  11        0.36       -5.38      3.76 o 
   3   9  11        3.36        4.30      5.38 o 
  -5  10  11        8.83        8.57      3.52 o 
  -4  10  11        0.75        1.86      2.92 o 
  -3  10  11       53.07       38.53      4.32 o 
  -2  10  11        1.80        4.92      3.31 o 
  -1  10  11        8.02        5.93      2.76 o 
   0  10  11       19.15       23.94      3.98 o 
   1  10  11        0.03        1.29      2.83 o 
   2  10  11        0.22       -2.69      4.30 o 
   3  10  11        9.72       12.90      6.99 o 
  -4  11  11       21.26       13.60      3.92 o 
  -3  11  11        0.01       -2.79      2.76 o 
  -2  11  11        4.79        1.97      2.92 o 
  -1  11  11        3.63        0.35      3.21 o 
   0  11  11        3.97       -1.61      3.04 o 
   1  11  11       10.52       16.13      4.84 o 
   2  11  11       21.44        7.53      5.91 o 
  -2  12  11        2.01       -0.95      3.21 o 
  -1  12  11        5.20        2.63      3.74 o 
   0  12  11        7.00       -1.08      4.30 o 
  -7   0  12       12.35       12.90      4.84 o 
  -6   0  12       71.51       49.42      5.50 o 
  -5   0  12        3.99        0.11      2.83 o 
  -4   0  12       80.40       85.43      9.14 o 
  -3   0  12      228.00      259.11     12.92 o 
  -2   0  12       79.18       76.23      4.74 o 
  -1   0  12      128.61      124.84      8.61 o 
   0   0  12        3.80        0.00      3.23 o 
   1   0  12      294.73      272.07     13.47 o 
   2   0  12       40.41       40.86      6.99 o 
   3   0  12       11.27        0.81      2.66 o 
   4   0  12        4.75        9.39      5.38 o 
   5   0  12       70.61       85.93      9.95 o 
  -7   1  12        0.21       -1.61      3.76 o 
  -6   1  12        0.00       -2.92      2.33 o 
  -5   1  12       43.48       41.00      4.13 o 
  -4   1  12        2.70        0.00      2.17 o 
  -3   1  12       26.03       18.80      2.85 o 
  -2   1  12        0.02       -2.98      1.99 o 
  -1   1  12       24.15       25.88      2.32 o 
   0   1  12       22.34       20.24      2.10 o 
   1   1  12        5.25        6.92      5.11 o 
   2   1  12      299.23      287.99     10.28 o 
   3   1  12       18.44       15.70      2.89 o 
   4   1  12       88.00       88.47      5.17 o 
   5   1  12        0.15       -3.47      2.85 o 
  -7   2  12        0.05        3.17      2.99 o 
  -6   2  12        2.64        2.95      3.61 o 
  -5   2  12       12.76       11.22      2.50 o 
  -4   2  12        0.28       -2.37      1.58 o 
  -3   2  12       98.56      101.64      4.02 o 
  -2   2  12       45.53       39.61      3.23 o 
  -1   2  12        0.21       -2.10      1.40 o 
   0   2  12        1.46       -2.68      1.78 o 
   1   2  12       15.45       10.28      3.21 o 
   2   2  12        0.08       -3.23      3.49 o 
   3   2  12        8.50        8.04      2.68 o 
   4   2  12        0.59       -1.29      2.68 o 
   5   2  12       29.04       30.62      4.53 o 
  -7   3  12        0.09       -2.43      2.85 o 
  -6   3  12        1.19       -2.18      2.80 o 
  -5   3  12       13.48       12.85      2.57 o 
  -4   3  12       21.52       17.69      2.57 o 
  -3   3  12        7.41        1.43      2.09 o 
  -2   3  12      833.75      866.26     14.73 o 
  -1   3  12        3.32       -1.00      2.07 o 
   0   3  12      132.21      133.80      4.24 o 
   1   3  12        5.67        1.33      4.30 o 
   2   3  12      156.68      143.99      5.58 o 
   3   3  12        0.09       -4.18      2.79 o 
   4   3  12      128.65      114.12      5.78 o 
   5   3  12        0.84       -4.60      3.74 o 
  -7   4  12        1.24       -0.18      3.97 o 
  -6   4  12        0.06       -3.67      2.44 o 
  -5   4  12        0.46       -0.34      2.33 o 
  -4   4  12       27.75       32.38      3.34 o 
  -3   4  12       26.96       27.62      3.88 o 
  -2   4  12       11.08       23.56      2.82 o 
  -1   4  12      166.63      173.04      5.18 o 
   0   4  12      850.32      844.90     14.13 o 
   1   4  12        4.60        5.00      6.45 o 
   2   4  12        0.51       -3.25      2.78 o 
   3   4  12       49.29       57.09      4.44 o 
   4   4  12        0.96       -1.58      3.60 o 
   5   4  12       29.15       26.06      5.50 o 
  -7   5  12        0.32       -1.56      3.15 o 
  -6   5  12        3.11        0.14      2.96 o 
  -5   5  12        0.23       -0.18      2.70 o 
  -4   5  12       27.04       30.69      3.77 o 
  -3   5  12       89.22       97.10      4.20 o 
  -2   5  12      489.14      527.76     10.32 o 
  -1   5  12       75.64       72.56      6.69 o 
   0   5  12      305.91      328.20      7.35 o 
   1   5  12        6.48        4.57      3.04 o 
   2   5  12        0.27       -3.67      2.45 o 
   3   5  12        5.41        5.17      2.76 o 
   4   5  12        5.04        1.42      3.74 o 
  -6   6  12        0.02       -1.88      2.65 o 
  -5   6  12        2.98        6.83      2.98 o 
  -4   6  12        8.36       10.14      2.99 o 
  -3   6  12       61.06       52.52      4.40 o 
  -2   6  12       46.87       41.19      3.22 o 
  -1   6  12        8.41        8.35      2.27 o 
   0   6  12      531.06      517.17      9.99 o 
   1   6  12       35.95       44.75      7.53 o 
   2   6  12        0.00       -1.08      3.04 o 
   3   6  12      111.53      115.70      6.81 o 
   4   6  12        0.66        0.27      3.80 o 
  -6   7  12        2.82       -1.12      3.02 o 
  -5   7  12        5.77        6.13      3.14 o 
  -4   7  12       16.38       15.11      3.20 o 
  -3   7  12       32.61       29.96      3.79 o 
  -2   7  12      128.59      130.26      5.66 o 
  -1   7  12        2.21        2.20      2.00 o 
   0   7  12        2.08        2.58      2.13 o 
   1   7  12        0.06        1.08      3.04 o 
   2   7  12       11.50       10.75      5.38 o 
   3   7  12        0.80        6.99      5.38 o 
   4   7  12        2.68       -0.54      5.91 o 
  -6   8  12        0.89       -3.04      3.50 o 
  -5   8  12        8.59       12.25      3.56 o 
  -4   8  12       16.61       14.92      3.46 o 
  -3   8  12        0.10       -2.84      2.35 o 
  -2   8  12       11.51       10.75      2.85 o 
  -1   8  12        3.39       -1.19      2.26 o 
   0   8  12       32.07       32.48      3.48 o 
   1   8  12       39.80       45.16      7.53 o 
   2   8  12        9.14       15.59      5.91 o 
   3   8  12       15.64       13.44      6.45 o 
  -5   9  12       21.44       29.76      4.47 o 
  -4   9  12        6.61        2.05      2.92 o 
  -3   9  12       13.63        8.93      3.16 o 
  -2   9  12       36.21       41.89      4.09 o 
  -1   9  12       13.38       16.53      3.30 o 
   0   9  12       87.07       93.77      5.89 o 
   1   9  12       29.11       23.12      5.91 o 
   2   9  12       97.44      126.93     10.76 o 
   3   9  12       10.87        3.76      6.45 o 
  -4  10  12        2.05        1.47      3.07 o 
  -3  10  12        4.33        1.32      3.07 o 
  -2  10  12        1.63       -1.68      2.53 o 
  -1  10  12        0.06        0.24      2.68 o 
   0  10  12       11.80       20.43      5.38 o 
   1  10  12        7.76        4.84      4.84 o 
   2  10  12        1.18        5.38      5.91 o 
  -3  11  12        5.54        1.87      3.07 o 
  -2  11  12        1.99        2.25      2.99 o 
  -1  11  12        0.98       -0.63      3.21 o 
   0  11  12        7.71        8.60      4.84 o 
  -7   1  13        0.20       -4.81      5.11 o 
  -6   1  13       45.07       38.68      4.35 o 
  -5   1  13        0.02       -2.32      2.49 o 
  -4   1  13        4.38        7.01      3.43 o 
  -3   1  13       91.41      104.21      5.74 o 
  -2   1  13        5.12        0.00      2.79 o 
  -1   1  13       63.68       62.59      3.27 o 
   0   1  13       36.79       33.07      3.16 o 
   1   1  13      518.07      475.44     15.65 o 
   2   1  13        0.05       -4.03      2.69 o 
   3   1  13      148.95      140.56      7.61 o 
   4   1  13        0.36        0.08      3.74 o 
  -7   2  13       10.98        6.56      3.24 o 
  -6   2  13       13.78       20.48      3.81 o 
  -5   2  13        1.29       -1.37      2.07 o 
  -4   2  13       27.65       29.08      3.15 o 
  -3   2  13        0.05       -2.82      1.88 o 
  -2   2  13      205.98      191.10      5.64 o 
  -1   2  13       36.38       31.57      3.03 o 
   0   2  13       91.74       77.83      3.96 o 
   1   2  13        6.81        2.42      3.49 o 
   2   2  13        0.19       -4.84      3.23 o 
   3   2  13        0.95       -1.90      3.21 o 
   4   2  13       49.20       57.67      5.17 o 
  -7   3  13        0.04       -4.02      2.68 o 
  -6   3  13        0.18       -1.45      2.53 o 
  -5   3  13        3.43       -1.34      2.05 o 
  -4   3  13       45.53       49.78      3.80 o 
  -3   3  13       78.64       84.24      4.02 o 
  -2   3  13       85.14       89.50      4.08 o 
  -1   3  13       24.33       29.33      2.92 o 
   0   3  13       12.82       13.01      2.44 o 
   1   3  13        3.27       -2.22      2.83 o 
   2   3  13       18.98       16.67      3.80 o 
   3   3  13        2.89        1.11      3.21 o 
   4   3  13        0.58       -2.28      2.89 o 
  -7   4  13        0.23       -3.83      2.55 o 
  -6   4  13        0.16       -4.14      2.76 o 
  -5   4  13        0.07       -2.03      2.57 o 
  -4   4  13       37.29       38.23      3.36 o 
  -3   4  13      189.31      187.24      5.79 o 
  -2   4  13       39.56       38.74      3.14 o 
  -1   4  13      259.70      257.88      6.49 o 
   0   4  13       21.11       23.62      2.98 o 
   1   4  13       14.16        8.76      3.21 o 
   2   4  13       89.43       95.67      6.27 o 
   3   4  13        0.98       -4.30      3.04 o 
   4   4  13       68.12       71.12      6.81 o 
  -6   5  13        0.02       -1.15      2.89 o 
  -5   5  13      124.59      136.45      6.89 o 
  -4   5  13        0.43        4.30      2.70 o 
  -3   5  13      623.81      660.74     12.63 o 
  -2   5  13      145.56      151.78      5.13 o 
  -1   5  13       27.62       33.50      3.57 o 
   0   5  13       65.57       69.62      4.09 o 
   1   5  13       17.54       21.27      4.18 o 
   2   5  13        3.81        0.27      3.04 o 
   3   5  13       38.88       35.88      5.28 o 
   4   5  13        0.12       -2.66      3.60 o 
  -6   6  13        0.15       -1.60      2.96 o 
  -5   6  13       16.29       21.45      3.77 o 
  -4   6  13        0.01        2.51      2.82 o 
  -3   6  13       16.30       21.19      7.15 o 
  -2   6  13       42.07       44.57      3.43 o 
  -1   6  13      158.00      173.08      5.39 o 
   0   6  13      148.08      160.31      5.93 o 
   1   6  13       32.12       27.61      8.33 o 
   2   6  13        1.87        2.62      3.21 o 
   3   6  13        0.23       -3.76      4.84 o 
   4   6  13        0.03       -2.71      3.98 o 
  -6   7  13        0.05       -3.45      2.92 o 
  -5   7  13        5.67        5.30      3.24 o 
  -4   7  13        3.30        1.71      2.88 o 
  -3   7  13       99.49      101.62      5.37 o 
  -2   7  13       35.58       46.28      6.60 o 
  -1   7  13       97.57      101.88      4.34 o 
   0   7  13       67.90       65.37      4.40 o 
   1   7  13        7.84       11.32      3.74 o 
   2   7  13       30.79       31.72      6.99 o 
   3   7  13       28.31       25.81      6.99 o 
  -5   8  13        0.02       -0.84      3.73 o 
  -4   8  13        0.03       -3.23      2.79 o 
  -3   8  13        4.89       -3.50      2.33 o 
  -2   8  13       18.44       23.84      3.51 o 
  -1   8  13       14.97       13.93      3.02 o 
   0   8  13        7.76        6.59      2.70 o 
   1   8  13       11.42        4.84      4.84 o 
   2   8  13       13.57       16.66      5.91 o 
   3   8  13        0.17        1.61      5.38 o 
  -4   9  13        7.93        4.59      3.20 o 
  -3   9  13        0.38       -3.86      2.57 o 
  -2   9  13        0.48       -0.61      2.51 o 
  -1   9  13        5.26        5.88      3.18 o 
   0   9  13        4.77        4.03      6.72 o 
   1   9  13        4.22        9.14      5.38 o 
   2   9  13        0.00       -2.69      4.84 o 
  -3  10  13        3.94       -0.21      2.88 o 
  -2  10  13        3.29        4.27      3.07 o 
  -1  10  13        0.21        2.67      2.68 o 
   0  10  13        1.71        1.61      4.30 o 
   1  10  13        1.06        0.54      4.84 o 
  -1  11  13       15.29       22.15      4.65 o 
  -7   0  14        4.08       -1.61      5.38 o 
  -6   0  14        9.87        7.79      3.80 o 
  -5   0  14       13.09       14.67      3.98 o 
  -4   0  14        8.63        3.83      3.49 o 
  -3   0  14       95.25      105.97      6.47 o 
  -2   0  14       13.16       10.21      4.30 o 
  -1   0  14        1.76       12.36      4.84 o 
   0   0  14      230.65      213.21     12.92 o 
   1   0  14       50.43       18.28      5.38 o 
   2   0  14       12.70       10.21      5.91 o 
   3   0  14      128.22      123.19     10.22 o 
   4   0  14       46.06       39.79      8.60 o 
  -7   1  14        6.59        7.01      3.39 o 
  -6   1  14        0.35       -2.33      2.79 o 
  -5   1  14        1.48        0.45      2.68 o 
  -4   1  14        0.59       -0.63      2.26 o 
  -3   1  14        4.24        4.61      2.73 o 
  -2   1  14       29.77       30.57      3.28 o 
  -1   1  14       25.28       18.64      2.46 o 
   0   1  14      234.56      223.86      9.14 o 
   1   1  14       12.09        5.64      3.42 o 
   2   1  14       69.45       81.46      6.43 o 
   3   1  14        1.60       -3.23      3.42 o 
   4   1  14       35.50       38.69      5.88 o 
  -7   2  14        1.04        2.49      3.07 o 
  -6   2  14        1.28       -2.34      3.00 o 
  -5   2  14        1.54       -2.66      2.14 o 
  -4   2  14       15.36       11.52      2.59 o 
  -3   2  14        1.38       -0.44      2.07 o 
  -2   2  14        1.18       -1.15      1.85 o 
  -1   2  14        1.80       -0.83      1.74 o 
   0   2  14        4.67       -1.47      2.83 o 
   1   2  14       15.11        9.27      3.21 o 
   2   2  14        1.56       -2.22      2.97 o 
   3   2  14       49.85       47.99      5.67 o 
   4   2  14        4.06       -2.82      4.03 o 
  -6   3  14       14.81       11.00      3.20 o 
  -5   3  14        0.39        2.17      2.40 o 
  -4   3  14      154.15      184.24      6.02 o 
  -3   3  14        0.61       -1.43      2.12 o 
  -2   3  14        0.43       -2.76      1.89 o 
  -1   3  14        1.27       -2.37      1.58 o 
   0   3  14      186.52      175.24      7.99 o 
   1   3  14       15.99       21.78      4.18 o 
   2   3  14      124.75      125.25      7.03 o 
   3   3  14       22.39       30.01      5.32 o 
   4   3  14       67.81       73.34     13.44 o 
  -6   4  14        9.32        5.81      3.95 o 
  -5   4  14       17.54       26.11      6.15 o 
  -4   4  14       20.15       29.66      3.36 o 
  -3   4  14       46.50       56.45      3.84 o 
  -2   4  14      329.75      335.79      8.05 o 
  -1   4  14        2.08       -1.27      1.69 o 
   0   4  14        1.00       -2.69      2.66 o 
   1   4  14       48.07       49.65      5.91 o 
   2   4  14        0.56       -1.71      3.21 o 
   3   4  14       28.18       27.69      4.94 o 
   4   4  14       12.86       11.29      6.99 o 
  -6   5  14        9.81        8.14      3.46 o 
  -5   5  14       36.66       38.51      4.40 o 
  -4   5  14      136.75      150.72      6.67 o 
  -3   5  14       15.56       16.21      3.00 o 
  -2   5  14       20.99       25.22      3.80 o 
  -1   5  14        1.29       -0.76      1.78 o 
   0   5  14        0.14        0.79      2.83 o 
   1   5  14        0.50        2.15      3.04 o 
   2   5  14        9.69       10.21      4.18 o 
   3   5  14        0.61       -2.12      3.60 o 
  -6   6  14        0.11        1.85      3.34 o 
  -5   6  14       54.07       48.67      4.84 o 
  -4   6  14      104.83      114.50      6.07 o 
  -3   6  14        0.83        0.54      2.68 o 
  -2   6  14      222.40      220.80      7.23 o 
  -1   6  14       18.67       19.47      2.71 o 
   0   6  14        0.06       -3.42      2.28 o 
   1   6  14      103.13      111.31      7.53 o 
   2   6  14        1.93       -2.15      3.42 o 
   3   6  14       54.66       84.42     10.22 o 
  -5   7  14        3.75        4.87      3.39 o 
  -4   7  14       10.26        8.69      3.30 o 
  -3   7  14        6.11        2.48      2.85 o 
  -2   7  14        0.02        2.00      2.44 o 
  -1   7  14        9.84       11.98      2.52 o 
   0   7  14        0.27       -4.03      3.04 o 
   1   7  14        0.01       -2.96      3.04 o 
   2   7  14        5.27        0.00      5.38 o 
  -5   8  14        0.53       -4.37      3.16 o 
  -4   8  14        0.66       -1.04      2.96 o 
  -3   8  14        0.17       -1.65      2.51 o 
  -2   8  14        7.54        7.99      2.92 o 
  -1   8  14       18.27       20.80      3.39 o 
   0   8  14        0.26       -3.37      2.83 o 
   1   8  14        0.16       -3.23      4.84 o 
   2   8  14        4.06       -1.08      5.38 o 
  -4   9  14        4.11        3.23      3.32 o 
  -3   9  14        4.40        1.30      2.92 o 
  -2   9  14       78.26       91.37     14.79 o 
  -1   9  14       82.37       89.69      6.72 o 
   0   9  14       28.27       37.63      5.91 o 
   1   9  14        0.43       -1.08      4.84 o 
  -2  10  14        7.24       13.34      4.03 o 
  -1  10  14        0.01        5.91      4.30 o 
  -6   1  15        1.17       -0.22      2.89 o 
  -5   1  15        8.26       12.44      3.61 o 
  -4   1  15       10.58        6.03      2.99 o 
  -3   1  15       14.10       15.94      4.58 o 
  -2   1  15        0.95       -2.66      1.78 o 
  -1   1  15      340.20      350.41      9.34 o 
   0   1  15        7.98        9.79      3.60 o 
   1   1  15       51.18       50.03      5.50 o 
   2   1  15        6.75        9.94      4.18 o 
   3   1  15       40.60       44.86      6.08 o 
  -6   2  15        0.55        2.87      3.10 o 
  -5   2  15        1.14        0.33      2.53 o 
  -4   2  15       65.98       75.61      6.13 o 
  -3   2  15       27.64       20.81      4.69 o 
  -2   2  15        8.18        4.52      2.05 o 
  -1   2  15       17.60       17.01      2.50 o 
   0   2  15        7.67        5.28      3.21 o 
   1   2  15        1.43       -0.54      3.04 o 
   2   2  15       47.38       50.34      5.88 o 
   3   2  15       34.28       39.67      5.88 o 
  -6   3  15        5.86        5.95      3.30 o 
  -5   3  15       12.29        8.94      3.20 o 
  -4   3  15       24.90       35.42      3.56 o 
  -3   3  15        2.21       -0.40      2.15 o 
  -2   3  15        9.66        7.57      2.48 o 
  -1   3  15        2.65        4.73      2.07 o 
   0   3  15        0.55       -2.42      2.66 o 
   1   3  15        0.26       -0.54      3.04 o 
   2   3  15        0.47       -3.89      3.21 o 
   3   3  15        0.36        2.47      3.74 o 
  -6   4  15       27.47       27.69      4.40 o 
  -5   4  15       93.06      100.78      7.41 o 
  -4   4  15        3.66        5.36      2.48 o 
  -3   4  15      104.63      109.34      5.36 o 
  -2   4  15        4.79        4.95      2.16 o 
  -1   4  15       10.77        7.13      2.57 o 
   0   4  15       66.17       68.05      6.18 o 
   1   4  15        8.45        8.20      6.72 o 
   2   4  15       64.93       73.26      9.14 o 
   3   4  15       37.84       36.01      9.68 o 
  -5   5  15       66.91       80.14      6.71 o 
  -4   5  15      107.81      126.30      6.22 o 
  -3   5  15        0.03        1.35      2.34 o 
  -2   5  15       18.42       17.87      2.86 o 
  -1   5  15        2.43        3.14      2.44 o 
   0   5  15        0.06       -2.69      3.04 o 
   1   5  15       40.39       43.32      5.50 o 
   2   5  15        2.61        1.40      3.74 o 
   3   5  15       22.89       22.58      7.53 o 
  -5   6  15        1.00        6.70      3.61 o 
  -4   6  15        3.45        5.53      3.07 o 
  -3   6  15       15.46       13.25      3.30 o 
  -2   6  15       36.45       38.71      3.45 o 
  -1   6  15       18.94       14.08      2.98 o 
   0   6  15        2.02       -1.88      3.04 o 
   1   6  15        0.87        2.27      3.76 o 
   2   6  15        2.56        6.71      4.36 o 
  -5   7  15       16.25       21.11      4.23 o 
  -4   7  15       10.97        7.47      3.39 o 
  -3   7  15       22.29       21.58      5.09 o 
  -2   7  15       75.57       90.00      7.27 o 
  -1   7  15        0.58       -3.41      2.28 o 
   0   7  15        9.27        6.24      3.74 o 
   1   7  15       36.60       42.48      5.70 o 
   2   7  15        4.01        4.30      5.91 o 
  -4   8  15        2.02       -1.01      3.06 o 
  -3   8  15        0.04       -2.59      2.60 o 
  -2   8  15        0.05       -0.99      2.65 o 
  -1   8  15        1.67       -2.40      4.84 o 
   0   8  15        5.02       -1.39      3.60 o 
   1   8  15        3.05       -2.69      4.84 o 
  -2   9  15        4.20        2.95      2.80 o 
  -1   9  15        4.48        4.78      4.30 o 
  -6   0  16        0.01        1.61      5.38 o 
  -5   0  16       19.61       20.43      6.45 o 
  -4   0  16       38.48       49.46      8.60 o 
  -3   0  16      107.38       99.51      9.68 o 
  -2   0  16      111.85      115.11     10.22 o 
  -1   0  16       28.99       22.04      5.91 o 
   0   0  16       10.40       10.75      5.91 o 
   2   0  16       75.49       65.61      9.68 o 
   3   0  16       87.56       72.06     10.22 o 
  -6   1  16        0.51       -3.68      2.45 o 
  -5   1  16        0.00       -1.48      2.42 o 
  -4   1  16       16.45       21.36      3.14 o 
  -3   1  16        7.68        8.28      2.48 o 
  -2   1  16       62.98       68.91      4.79 o 
  -1   1  16        2.15        1.61      3.04 o 
   0   1  16       26.53       24.22      4.57 o 
   1   1  16        1.14        1.67      4.84 o 
   2   1  16       20.50       15.86      4.56 o 
   3   1  16        9.61       14.28      5.04 o 
  -6   2  16        2.01        2.70      3.24 o 
  -5   2  16        0.01        0.92      2.54 o 
  -4   2  16        0.32        2.12      2.54 o 
  -3   2  16        3.31        4.38      2.48 o 
  -2   2  16        0.35       -0.69      1.94 o 
  -1   2  16       12.25       11.16      3.98 o 
   0   2  16        4.56        6.65      3.60 o 
   1   2  16       23.70       23.64      4.94 o 
   2   2  16        8.03        6.01      4.84 o 
   3   2  16       32.27       35.12      5.88 o 
  -5   3  16        4.95        6.89      3.48 o 
  -4   3  16        0.13       -0.41      2.34 o 
  -3   3  16        0.19       -0.72      2.21 o 
  -2   3  16       73.95       87.74      4.58 o 
  -1   3  16       46.99       47.25     11.29 o 
   0   3  16       38.95       36.05      6.72 o 
   1   3  16       24.84       34.31     11.83 o 
   2   3  16       35.33       32.98      5.50 o 
  -5   4  16        3.71        6.23      3.35 o 
  -4   4  16       52.73       53.10      5.51 o 
  -3   4  16        1.82        3.42      2.34 o 
  -2   4  16        0.22       -1.35      2.05 o 
  -1   4  16       10.43       10.76      2.92 o 
   0   4  16        0.14       -2.42      3.04 o 
   1   4  16       14.40       17.37      4.74 o 
   2   4  16       21.81       32.11      5.70 o 
  -5   5  16        8.80       18.55      5.01 o 
  -4   5  16        0.01        2.18      3.05 o 
  -3   5  16        2.94        1.98      2.40 o 
  -2   5  16        0.06       -3.02      2.01 o 
  -1   5  16        0.37        0.14      2.44 o 
   0   5  16        2.30        1.92      3.60 o 
   1   5  16        0.95       -1.64      5.64 o 
   2   5  16        0.18        1.69      3.98 o 
  -4   6  16       37.48       34.31      5.09 o 
  -3   6  16        8.38        7.87      3.39 o 
  -2   6  16        0.23       -2.35      2.05 o 
  -1   6  16       28.43       31.40      3.77 o 
   0   6  16        7.37        3.25      3.74 o 
   1   6  16       43.04       55.53     10.22 o 
  -4   7  16        0.64       -2.20      3.02 o 
  -3   7  16        6.82        6.77      3.50 o 
  -2   7  16        0.85       -2.88      2.51 o 
  -1   7  16        0.10       -1.26      2.51 o 
   0   7  16        7.42        4.81      3.98 o 
   1   7  16        0.96        1.61      3.98 o 
  -2   8  16        2.47        1.67      3.07 o 
  -1   8  16        5.34       -1.73      3.17 o 
  -5   1  17       13.01       24.37      3.54 o 
  -4   1  17        1.06       -0.05      2.50 o 
  -3   1  17       83.88       82.87      5.48 o 
  -2   1  17        5.68        3.40      2.79 o 
  -1   1  17        4.03        2.60      3.60 o 
   0   1  17        2.41        1.61      3.80 o 
   1   1  17        8.46        9.68      6.45 o 
   2   1  17       41.97       41.51      6.05 o 
  -5   2  17       13.53       15.89      3.35 o 
  -4   2  17       40.87       39.47      3.81 o 
  -3   2  17        0.91       -2.26      2.12 o 
  -2   2  17        5.72        4.21      2.27 o 
  -1   2  17        1.49       -0.81      3.04 o 
   0   2  17       24.01       26.48      9.14 o 
   1   2  17       33.44       29.23      6.18 o 
   2   2  17       35.52       56.10      7.53 o 
  -5   3  17        1.23        5.19      3.27 o 
  -4   3  17        3.25        6.09      2.54 o 
  -3   3  17        3.53        3.86      2.45 o 
  -2   3  17        1.17        1.99      2.42 o 
  -1   3  17        0.49       -5.24      3.49 o 
   0   3  17        0.24       -3.86      6.18 o 
   1   3  17        0.45       -0.81      3.80 o 
  -4   4  17        0.61        1.38      2.50 o 
  -3   4  17        1.65        1.13      2.29 o 
  -2   4  17       20.29       26.00      3.32 o 
  -1   4  17       16.44       14.82      4.36 o 
   0   4  17       26.60       30.40      5.32 o 
   1   4  17       50.16       45.99     10.48 o 
  -4   5  17        4.05        1.12      3.24 o 
  -3   5  17        0.02       -3.48      2.32 o 
  -2   5  17        0.97       -0.14      2.32 o 
  -1   5  17        9.49       11.41      4.36 o 
   0   5  17        0.02        2.46      3.98 o 
   1   5  17        1.25        3.67      4.51 o 
  -3   6  17        1.38       -3.98      2.65 o 
  -2   6  17        0.12       -1.67      2.55 o 
  -1   6  17        0.39        1.18      3.98 o 
   0   6  17        3.97        9.41      4.56 o 
  -4   0  18       11.10        8.06      5.91 o 
  -3   0  18        2.57       -4.46      2.97 o 
  -2   0  18       10.85        3.76      5.38 o 
  -1   0  18       45.89       41.40      8.60 o 
   0   0  18       46.04       42.48      8.60 o 
   1   0  18       46.94       58.61     10.22 o 
  -4   1  18        7.29        4.62      3.20 o 
  -3   1  18        0.07       -1.70      2.68 o 
  -2   1  18        5.42        0.85      3.47 o 
  -1   1  18        0.09       -1.92      3.60 o 
   0   1  18        2.92        1.34      3.80 o 
   1   1  18       14.09       22.04      5.32 o 
  -4   2  18        0.12        1.71      2.63 o 
  -3   2  18        3.18        2.82      2.50 o 
  -2   2  18        5.26        0.41      2.94 o 
  -1   2  18        2.98        6.72      4.18 o 
   0   2  18        4.63        5.62      4.13 o 
   1   2  18       11.55       19.91      5.12 o 
  -4   3  18        9.56       11.86      2.94 o 
  -3   3  18       18.49       16.87      2.94 o 
  -2   3  18        3.06        3.20      2.67 o 
  -1   3  18        3.74       -2.42      3.42 o 
   0   3  18        2.93       -3.23      3.80 o 
  -3   4  18        0.01       -2.67      2.47 o 
  -2   4  18        0.03       -1.69      2.76 o 
  -1   4  18       10.23        9.92      4.51 o 
   0   4  18       10.70        7.16      4.74 o 
  -2   5  18        0.00       -3.90      2.60 o 
  -1   5  18        0.30       -0.54      3.87 o 
  -2   1  19        0.04       -4.30      3.80 o 
  -1   1  19        0.01       -2.07      7.26 o 
  -2   2  19        9.88        7.50      4.51 o 
                                                 
